# Supplementary material for: Genomic study of the Ket: a Paleo-Eskimo-related ethnic group with significant ancient North Eurasian ancestry
Source: Sci Rep. 2016 Feb 11;6:20768. doi: 10.1038/srep20768 (PMC4750364; doi:10.1038/srep20768)
Supplement: Supplementary File 1 [file srep20768-s2.xls]

## Sheet: samples
sample ID	ethnicity	gender	status	place of birth	latitude	longitude	place of collection	latitude	longitude
GRC14459996	Enets	F		Potapovo	68.6833	86.2739	Dudinka	69.408	86.179
GRC14459997	Enets	M	included into combined datasets	Potapovo	68.6833	86.2739	Dudinka	69.408	86.179
GRC14460024	Enets	F		Potapovo	68.6833	86.2739	Potapovo	68.6833	86.2739
GRC14460029	Enets	F		Potapovo	68.6833	86.2739	Potapovo	68.6833	86.2739
GRC14460030	Enets	M	included into combined datasets	Potapovo	68.6833	86.2739	Potapovo	68.6833	86.2739
GRC14460032	Enets	F		Dudinka	69.408	86.179	Potapovo	68.6833	86.2739
GRC14460033	Enets	F		Potapovo	68.6833	86.2739	Potapovo	68.6833	86.2739
GRC14460034	Enets	F		Potapovo	68.6833	86.2739	Potapovo	68.6833	86.2739
GRC14460039	Enets	M	included into combined datasets	Dudinka	69.408	86.179	Potapovo	68.6833	86.2739
GRC14460041	Enets	F		Potapovo	68.6833	86.2739	Potapovo	68.6833	86.2739
GRC14460042	Enets	F		Potapovo	68.6833	86.2739	Potapovo	68.6833	86.2739
GRC14460043	Enets	M		Potapovo	68.6833	86.2739	Potapovo	68.6833	86.2739
GRC14460040	Enets-Even	F		Potapovo	68.6833	86.2739	Potapovo	68.6833	86.2739
GRC14460028	Enets-Nenets	F		Karaul	70.07	83.12	Potapovo	68.6833	86.2739
GRC14460031	Enets-Nenets	F		Potapovo	68.6833	86.2739	Potapovo	68.6833	86.2739
GRC14460037	Enets-Nenets	M		Potapovo	68.6833	86.2739	Potapovo	68.6833	86.2739
GRC14460065	Evenk	F		Sovetskaya Rechka	66.99	83.82	Turukhansk	65.7961	87.9523
GRC14460062	Evenk-Ket	F		Maduika	66.6485	88.4263	Turukhansk	65.7961	87.9523
GRC14460060	Evenk-Selkup	F		Sovetskaya Rechka	66.99	83.82	Turukhansk	65.7961	87.9523
GRC14460063	Evenk-Selkup	F		Farkovo	65.7181	86.9795	Turukhansk	65.7961	87.9523
GRC14460068	Evenk-Selkup	F		Farkovo	65.7181	86.9795	Turukhansk	65.7961	87.9523
GRC13273878	Ket	F	included into combined datasets	Surgutikha	63.8485	87.3421	Turukhansk	65.7961	87.9523
GRC13273879	Ket	F	included into combined datasets	Kangotovo	63.4451	87.2944	Turukhansk	65.7961	87.9523
GRC13273880	Ket	F		Kangotovo	63.4451	87.2944	Turukhansk	65.7961	87.9523
GRC13273881	Ket	F	included into combined datasets	Kellog	62.4858	86.2747	Turukhansk	65.7961	87.9523
GRC13273882	Ket	F		Pakulikha *	64.38	87.5492	Baklanikha	64.4444	87.5457
GRC13273883	Ket	M		Pakulikha *	64.38	87.5492	Baklanikha	64.4444	87.5457
GRC13273884	Ket	M	genome sequenced	Baklanikha	64.4444	87.5457	Baklanikha	64.4444	87.5457
GRC13273885	Ket	M	included into combined datasets	Baklanikha	64.4444	87.5457	Baklanikha	64.4444	87.5457
GRC13273886	Ket	F	included into combined datasets	Maduika	66.6485	88.4263	Maduika	66.6485	88.4263
GRC13273887	Ket	F	included into combined datasets	Maduika	66.6485	88.4263	Maduika	66.6485	88.4263
GRC13273888	Ket	F	included into combined datasets	Maduika	66.6485	88.4263	Maduika	66.6485	88.4263
GRC13273889	Ket	F	included into combined datasets	Kostino	65.3218	87.9798	Turukhansk	65.7961	87.9523
GRC13273890	Ket	F	included into combined datasets	Baikha	65.8564	86.2391	Turukhansk	65.7961	87.9523
GRC13273891	Ket	F	genome sequenced	Surgutikha	63.8485	87.3421	Turukhansk	65.7961	87.9523
GRC13273892	Ket	F	included into combined datasets	Kellog	62.4858	86.2747	Turukhansk	65.7961	87.9523
GRC13273893	Ket	F	included into combined datasets	Surgutikha	63.8485	87.3421	Turukhansk	65.7961	87.9523
GRC13273894	Ket	F	included into combined datasets	Pakulikha *	64.38	87.5492	Turukhansk	65.7961	87.9523
GRC13273895	Ket	F	included into combined datasets	Pakulikha *	64.38	87.5492	Turukhansk	65.7961	87.9523
GRC13273896	Ket	F	included into combined datasets	Kellog	62.4858	86.2747	Verkhneimbatsk	63.157	87.964
GRC13273897	Ket	M	included into combined datasets	Alinskoye	63.301	87.5999	Verkhneimbatsk	63.157	87.964
GRC13273898	Ket	F	included into combined datasets	Serkovo	66.6004	87.9014	Verkhneimbatsk	63.157	87.964
GRC13273899	Ket	F	included into combined datasets	Igarka	67.4638	86.5776	Verkhneimbatsk	63.157	87.964
GRC13273900	Ket	M	included into combined datasets	Kellog	62.4858	86.2747	Kellog	62.4858	86.2747
GRC13273901	Ket	F	included into combined datasets	Kellog	62.4858	86.2747	Kellog	62.4858	86.2747
GRC13273902	Ket	F	included into combined datasets	Verkhneimbatsk	63.157	87.964	Kellog	62.4858	86.2747
GRC13273903	Ket	F	included into combined datasets	Kellog	62.4858	86.2747	Kellog	62.4858	86.2747
GRC13273904	Ket	F	included into combined datasets	Kellog	62.4858	86.2747	Kellog	62.4858	86.2747
GRC13273905	Ket	F	included into combined datasets	Kellog	62.4858	86.2747	Kellog	62.4858	86.2747
GRC13273906	Ket	M	included into combined datasets	Bakhta	62.46	89.03	Bakhta	62.46	89.03
GRC13273907	Ket	F		Komsa	61.84	89.33	Bakhta	62.46	89.03
GRC13273908	Ket	M	included into combined datasets	Kellog	62.4858	86.2747	Bakhta	62.46	89.03
GRC13273909	Ket	F	included into combined datasets	Bakhta	62.46	89.03	ship	N/A	N/A
GRC14460044	Ket	M	included into combined datasets	Sukhaya Tunguska	65.17	87.93	Farkovo	65.7181	86.9795
GRC14460064	Ket	M	included into combined datasets	Irkutsk region	52.28	104.28	Turukhansk	65.7961	87.9523
GRC14460071	Ket	M	included into combined datasets	Kellog	62.4858	86.2747	Turukhansk	65.7961	87.9523
GRC14460074	Ket	M	included into combined datasets	Kellog	62.4858	86.2747	Kellog	62.4858	86.2747
GRC14460075	Ket	M	included into combined datasets	Kellog	62.4858	86.2747	Kellog	62.4858	86.2747
GRC14460076	Ket	F	included into combined datasets	Alinskoye	63.301	87.5999	Kellog	62.4858	86.2747
GRC14460077	Ket	M	included into combined datasets	Sulomai	61.6132	91.1812	Sumarokovo	61.6576	89.7516
GRC14460078	Ket	F	included into combined datasets	Sulomai	61.6132	91.1812	Bor	61.5938	90.0337
GRC14460079	Ket	F		Sulomai	61.6132	91.1812	Bor	61.5938	90.0337
GRC14460080	Ket	F		Surgutikha	63.8485	87.3421	Bor	61.5938	90.0337
GRC14460081	Ket	M	included into combined datasets	Komsa	61.84	89.33	Sulomai/Bor	61.6132	91.1812
GRC14460082	Ket	F	included into combined datasets	Surgutikha	63.8485	87.3421	Bor	61.5938	90.0337
GRC14460084	Ket	F	included into combined datasets	Kellog	62.4858	86.2747	Bor	61.5938	90.0337
GRC14460085	Ket	M	included into combined datasets	Sulomai	61.6132	91.1812	Sulomai	61.6132	91.1812
GRC14460086	Ket	F		Sulomai	61.6132	91.1812	Sulomai	61.6132	91.1812
GRC14460087	Ket	M		Sulomai	61.6132	91.1812	Sulomai	61.6132	91.1812
GRC14460088	Ket	F	included into combined datasets	Sulomai	61.6132	91.1812	Sulomai	61.6132	91.1812
GRC14460089	Ket	F	included into combined datasets	Sulomai	61.6132	91.1812	Sulomai	61.6132	91.1812
GRC14460090	Ket	F		Sulomai	61.6132	91.1812	Sulomai	61.6132	91.1812
GRC14460091	Ket	M	included into combined datasets	Sulomai	61.6132	91.1812	Sulomai	61.6132	91.1812
GRC14460093	Ket	M		Sulomai	61.6132	91.1812	Sulomai	61.6132	91.1812
GRC14460094	Ket	M		Sulomai	61.6132	91.1812	Sulomai	61.6132	91.1812
GRC14460095	Ket	F	included into combined datasets	Sulomai	61.6132	91.1812	Sulomai	61.6132	91.1812
GRC14460096	Ket	M		Sulomai	61.6132	91.1812	Sulomai	61.6132	91.1812
GRC14460097	Ket	F	included into combined datasets	Bakhta	65.8564	86.2391	Sulomai	61.6132	91.1812
GRC14460098	Ket	M	included into combined datasets	Sulomai	61.6132	91.1812	Sulomai	61.6132	91.1812
GRC14460061	Ket-Selkup	M		Baklanikha	64.4444	87.5457	Turukhansk	65.7961	87.9523
GRC14460073	Ket-Selkup	F		Farkovo	65.7181	86.9795	Turukhansk	65.7961	87.9523
GRC14460092	Ket-Selkup	F		Surgutikha	63.8485	87.3421	Sulomai	61.6132	91.1812
GRC14460025	complex mixture	F		N/A			Potapovo	68.6833	86.2739
GRC14460035	complex mixture	F		Saint Petersburg	59.94	30.31	Dudinka	69.408	86.179
GRC14460038	complex mixture	M		Dudinka	69.408	86.179	Potapovo	68.6833	86.2739
GRC14459998	Nenets	F		Potapovo	68.6833	86.2739	Dudinka	69.408	86.179
GRC14460026	Nenets	M		Potapovo	68.6833	86.2739	Potapovo	68.6833	86.2739
GRC14460027	Nenets	F		Potapovo	68.6833	86.2739	Potapovo	68.6833	86.2739
GRC14460001	Nganasan	F	included into combined datasets	Ust'-Avam	71.1132	92.8223	Ust'-Avam	71.1132	92.8223
GRC14460002	Nganasan	F	included into combined datasets	Dudinka	69.408	86.179	Ust'-Avam	71.1132	92.8223
GRC14460004	Nganasan	F		Volochanka	70.9763	94.5353	Ust'-Avam	71.1132	92.8223
GRC14460007	Nganasan	F	included into combined datasets	Ust'-Avam	71.1132	92.8223	Ust'-Avam	71.1132	92.8223
GRC14460008	Nganasan	F		Ust'-Avam	71.1132	92.8223	Ust'-Avam	71.1132	92.8223
GRC14460009	Nganasan	F	included into combined datasets	Dudinka	69.408	86.179	Ust'-Avam	71.1132	92.8223
GRC14460010	Nganasan	F		Ust'-Avam	71.1132	92.8223	Ust'-Avam	71.1132	92.8223
GRC14460012	Nganasan	F	included into combined datasets	Volochanka	70.9763	94.5353	Dudinka	69.408	86.179
GRC14460013	Nganasan	F	included into combined datasets	Volochanka	70.9763	94.5353	Volochanka	70.9763	94.5353
GRC14460014	Nganasan	M		Volochanka	70.9763	94.5353	Dudinka	69.408	86.179
GRC14460015	Nganasan	M		Dudinka	69.408	86.179	Dudinka	69.408	86.179
GRC14460016	Nganasan	M	included into combined datasets	Volochanka	70.9763	94.5353	Volochanka	70.9763	94.5353
GRC14460017	Nganasan	F		Paiturma factory	71.62	95.43	Volochanka	70.9763	94.5353
GRC14460018	Nganasan	F	included into combined datasets	Paiturma factory	71.62	95.43	Volochanka	70.9763	94.5353
GRC14460019	Nganasan	F		Volochanka	70.9763	94.5353	Dudinka	69.408	86.179
GRC14460020	Nganasan	F	included into combined datasets	Ust'-Avam	71.1132	92.8223	Ust'-Avam	71.1132	92.8223
GRC14460021	Nganasan	F	included into combined datasets	Ust'-Avam	71.1132	92.8223	Dudinka	69.408	86.179
GRC14460022	Nganasan	M	included into combined datasets	Ust'-Avam	71.1132	92.8223	Ust'-Avam	71.1132	92.8223
GRC14460023	Nganasan	F	included into combined datasets	Novaya, Hatanga district	73.04	97.26	Dudinka	69.408	86.179
GRC14460099	Nganasan	M		Volochanka	70.9763	94.5353	Volochanka	70.9763	94.5353
GRC14460100	Nganasan	F	included into combined datasets	Paiturma factory	71.62	95.43	Volochanka	70.9763	94.5353
GRC14460101	Nganasan	F		Volochanka	70.9763	94.5353	Volochanka	70.9763	94.5353
GRC14460102	Nganasan	F		Paiturma factory	71.62	95.43	Volochanka	70.9763	94.5353
GRC14460103	Nganasan	M		Boganida factory *	69.21	86.44	Volochanka	70.9763	94.5353
GRC14460104	Nganasan	F		Boganida factory *	69.21	86.44	Volochanka	70.9763	94.5353
GRC14460105	Nganasan	F		Paiturma factory	71.62	95.43	Volochanka	70.9763	94.5353
GRC14460106	Nganasan	M	included into combined datasets	Volochanka	70.9763	94.5353	Volochanka	70.9763	94.5353
GRC14460107	Nganasan	F		N/A			Volochanka	70.9763	94.5353
GRC14460108	Nganasan	F	included into combined datasets	N/A			Volochanka	70.9763	94.5353
GRC14460109	Nganasan	F		Volochanka	70.9763	94.5353	Volochanka	70.9763	94.5353
GRC14460110	Nganasan	M	included into combined datasets	Paiturma factory	71.62	95.43	Volochanka	70.9763	94.5353
GRC14460111	Nganasan	M		Volochanka	70.9763	94.5353	Volochanka	70.9763	94.5353
GRC14460112	Nganasan	M		Ust'-Avam	71.1132	92.8223	Volochanka	70.9763	94.5353
GRC14460113	Nganasan	F	included into combined datasets	Boganida factory *	69.21	86.44	Volochanka	70.9763	94.5353
GRC14460114	Nganasan	F		Paiturma factory	71.62	95.43	Volochanka	70.9763	94.5353
GRC14460115	Nganasan	M	included into combined datasets	Volochanka	70.9763	94.5353	Volochanka	70.9763	94.5353
GRC14460116	Nganasan	M	included into combined datasets	Paiturma factory	71.62	95.43	Volochanka	70.9763	94.5353
GRC14460117	Nganasan	F	included into combined datasets	Volochanka	70.9763	94.5353	Volochanka	70.9763	94.5353
GRC14460118	Nganasan	F	included into combined datasets	Paiturma factory	71.62	95.43	Volochanka	70.9763	94.5353
GRC14460119	Nganasan	M	included into combined datasets	Ust'-Avam	71.1132	92.8223	Volochanka	70.9763	94.5353
GRC14460120	Nganasan	F	included into combined datasets	Ust'-Avam	71.1132	92.8223	Volochanka	70.9763	94.5353
GRC14460121	Nganasan	M	included into combined datasets	Volochanka	70.9763	94.5353	Volochanka	70.9763	94.5353
GRC14460122	Nganasan	F		Volochanka	70.9763	94.5353	Volochanka	70.9763	94.5353
GRC14460003	Nganasan-Dolgan	F		Dudinka	69.408	86.179	Ust'-Avam	71.1132	92.8223
GRC14460005	Nganasan-Dolgan	M		Ust'-Avam	71.1132	92.8223	Ust'-Avam	71.1132	92.8223
GRC14460006	Nganasan-Dolgan	F		Ust'-Avam	71.1132	92.8223	Ust'-Avam	71.1132	92.8223
GRC14460011	Nganasan-Dolgan	F		Ust'-Avam	71.1132	92.8223	Dudinka	69.408	86.179
GRC14459999	Nganasan-Evenk	M		Ust'-Avam	71.1132	92.8223	Ust'-Avam	71.1132	92.8223
GRC14460000	Nganasan-Nenets	F		Volochanka	70.9763	94.5353	Ust'-Avam	71.1132	92.8223
GRC14460045	Selkup	F	included into combined datasets	Ust'-Baikha	65.8564	86.2391	Farkovo	65.7181	86.9795
GRC14460046	Selkup	M	included into combined datasets	Farkovo	65.7181	86.9795	Farkovo	65.7181	86.9795
GRC14460047	Selkup	M	included into combined datasets	Farkovo	65.7181	86.9795	Farkovo	65.7181	86.9795
GRC14460048	Selkup	F	included into combined datasets	Farkovo	65.7181	86.9795	Farkovo	65.7181	86.9795
GRC14460049	Selkup	M	included into combined datasets	Farkovo	65.7181	86.9795	Farkovo	65.7181	86.9795
GRC14460050	Selkup	F		Farkovo	65.7181	86.9795	Farkovo	65.7181	86.9795
GRC14460051	Selkup	F		Farkovo	65.7181	86.9795	Farkovo	65.7181	86.9795
GRC14460052	Selkup	F		Farkovo	65.7181	86.9795	Farkovo	65.7181	86.9795
GRC14460053	Selkup	F	included into combined datasets	Farkovo	65.7181	86.9795	Farkovo	65.7181	86.9795
GRC14460054	Selkup	M	included into combined datasets	Farkovo	65.7181	86.9795	Farkovo	65.7181	86.9795
GRC14460055	Selkup	F	included into combined datasets	Farkovo	65.7181	86.9795	Farkovo	65.7181	86.9795
GRC14460056	Selkup	F		Farkovo	65.7181	86.9795	Farkovo	65.7181	86.9795
GRC14460057	Selkup	F	included into combined datasets	Verkhnyaya Vasekha factory *	65.7961	87.9523	Turukhansk	65.7961	87.9523
GRC14460058	Selkup	F		Turukhansk	65.7961	87.9523	Turukhansk	65.7961	87.9523
GRC14460059	Selkup	M	included into combined datasets	Krasnoselkupsk district	64.51	82.5	Turukhansk	65.7961	87.9523
GRC14460066	Selkup	F		Farkovo	65.7181	86.9795	Turukhansk	65.7961	87.9523
GRC14460067	Selkup	F	included into combined datasets	Farkovo	65.7181	86.9795	Turukhansk	65.7961	87.9523
GRC14460069	Selkup	F	included into combined datasets	Yanov-Stan	65.98	84.32	Turukhansk	65.7961	87.9523
GRC14460070	Selkup	F	included into combined datasets	Farkovo	65.7181	86.9795	Turukhansk	65.7961	87.9523
GRC14460072	Selkup	M	included into combined datasets	Farkovo	65.7181	86.9795	Turukhansk	65.7961	87.9523
GRC14460083	Selkup	F	included into combined datasets	Farkovo	65.7181	86.9795	Bor	61.5938	90.0337
GRC14460036	unknown	M		N/A			Dudinka	69.408	86.179
				* missing on current maps

## Sheet: % relatedness matrix
	GRC13273878	GRC13273879	GRC13273880	GRC13273881	GRC13273882	GRC13273883	GRC13273884	GRC13273885	GRC13273886	GRC13273887	GRC13273888	GRC13273889	GRC13273890	GRC13273891	GRC13273892	GRC13273893	GRC13273894	GRC13273895	GRC13273896	GRC13273897	GRC13273898	GRC13273899	GRC13273900	GRC13273901	GRC13273902	GRC13273903	GRC13273904	GRC13273905	GRC13273906	GRC13273907	GRC13273908	GRC13273909	GRC14459996	GRC14459997	GRC14459998	GRC14459999	GRC14460000	GRC14460001	GRC14460002	GRC14460003	GRC14460004	GRC14460005	GRC14460006	GRC14460007	GRC14460008	GRC14460009	GRC14460010	GRC14460011	GRC14460012
GRC13273878
GRC13273879			0.5
GRC13273880		0.5
GRC13273881
GRC13273882						0.25	0.25
GRC13273883					0.25		0.5
GRC13273884					0.25	0.5
GRC13273885
GRC13273886
GRC13273887
GRC13273888
GRC13273889
GRC13273890
GRC13273891
GRC13273892
GRC13273893
GRC13273894
GRC13273895
GRC13273896
GRC13273897
GRC13273898																						0.5
GRC13273899																					0.5
GRC13273900
GRC13273901
GRC13273902
GRC13273903
GRC13273904
GRC13273905
GRC13273906
GRC13273907
GRC13273908
GRC13273909
GRC14459996																																			0.125
GRC14459997
GRC14459998																																	0.125
GRC14459999
GRC14460000
GRC14460001
GRC14460002
GRC14460003																																													0.0625		0.0625
GRC14460004
GRC14460005
GRC14460006
GRC14460007																																																	0.0625
GRC14460008																																								0.0625						0.25	0.0625
GRC14460009																																													0.25
GRC14460010																																								0.0625					0.0625
GRC14460011
GRC14460012																																												0.0625
GRC14460013
GRC14460014
GRC14460015
GRC14460016
GRC14460017
GRC14460018
GRC14460019
GRC14460020																																								0.0625					0.0625		0.25
GRC14460021
GRC14460022																																											0.5
GRC14460023
GRC14460024
GRC14460025
GRC14460026																																	0.125		0.5
GRC14460027																																	0.125		0.5
GRC14460028
GRC14460029																																	0.125
GRC14460030																																	0.25
GRC14460031
GRC14460032
GRC14460033
GRC14460034
GRC14460035
GRC14460036
GRC14460037
GRC14460038
GRC14460039
GRC14460040
GRC14460041																																	0.125
GRC14460042
GRC14460043
GRC14460044
GRC14460045
GRC14460046
GRC14460047
GRC14460048
GRC14460049
GRC14460050
GRC14460051
GRC14460052
GRC14460053
GRC14460054
GRC14460055
GRC14460056
GRC14460057
GRC14460058
GRC14460059
GRC14460060
GRC14460061
GRC14460062
GRC14460063
GRC14460064
GRC14460065
GRC14460066
GRC14460067
GRC14460068
GRC14460069
GRC14460070
GRC14460071
GRC14460072
GRC14460073
GRC14460074
GRC14460075
GRC14460076
GRC14460077
GRC14460078
GRC14460079
GRC14460080			0.5
GRC14460081
GRC14460082
GRC14460083
GRC14460084
GRC14460085
GRC14460086
GRC14460087
GRC14460088
GRC14460089
GRC14460090
GRC14460091
GRC14460092	0.25													0.125			0.015625
GRC14460093
GRC14460094
GRC14460095
GRC14460096
GRC14460097
GRC14460098
GRC14460099																																												0.0625					0.5
GRC14460100
GRC14460101
GRC14460102
GRC14460103
GRC14460104
GRC14460105
GRC14460106																																									0.125
GRC14460107
GRC14460108
GRC14460109
GRC14460110
GRC14460111
GRC14460112
GRC14460113
GRC14460114
GRC14460115
GRC14460116
GRC14460117
GRC14460118
GRC14460119
GRC14460120
GRC14460121
GRC14460122
[truncated: 110 more columns]
