# Supplementary material for: Genomic study of the Ket: a Paleo-Eskimo-related ethnic group with significant ancient North Eurasian ancestry
Source: Sci Rep. 2016 Feb 11;6:20768. doi: 10.1038/srep20768 (PMC4750364; doi:10.1038/srep20768)
Supplement: Supplementary File 2 [file srep20768-s3.xls]

## Sheet: f3 vs. f3 correlation
dataset	Afanasievo vs.	Pearson's r	Aleutian vs.	Pearson's r	Altaian vs.	Pearson's r	Andronovo vs.	Pearson's r	Athabaskan vs.	Pearson's r	Avar vs.	Pearson's r	Buryat vs.	Pearson's r	Clovis vs.	Pearson's r	Dai vs.	Pearson's r	Eskimo (Yupik) vs.	Pearson's r	French vs.	Pearson's r	Greenlander vs.	Pearson's r	Han vs.	Pearson's r	Huichol vs.	Pearson's r	Indian vs.	Pearson's r	Iron Age Altai vs.	Pearson's r	Iron Age Russia vs.	Pearson's r	Karasuk vs.	Pearson's r	Karitiana vs.	Pearson's r	Ket vs.	Pearson's r	Kinh vs.	Pearson's r	Koryak vs.	Pearson's r	Late Dorset vs.	Pearson's r	Loschbour vs.	Pearson's r	Mal'ta vs.
highest f3 statistic for:	Mal'ta		Mixe		Koryak		Motala12		Karitiana		Afanasievo		Koryak		Mixe		Han		Greenlander		Stuttgart		Eskimo (Yupik)		Kinh		Mixe		Mixe		Mixe		Koryak		Ket		Mixe		Koryak		Han		Late Dorset		Saqqaq		Motala12		Mixe
Ket genomes + Raghavan et al. 2015	Andronovo	0.803445	Tsimshian	0.919477	Yakut	0.981894	French	0.864029	Tsimshian	0.982652	French	0.837505	Nivkh	0.983963	Huichol	0.991049	Kinh	0.98675	Greenlander	0.988041	Sardinian	0.929247	Yupik	0.988041	Kinh	0.992099	Karitiana	0.995739	Iron Age Altai	0.639939	Karasuk	0.830904	Altaian	0.960069	Aleutian	0.877533	Huichol	0.995739	Altaian	0.960393	Han	0.992099	Nivkh	0.969552	Saqqaq	0.981973	French	0.794389	Afanasievo
	Mal'ta	0.773186	Athabaskan	0.880009	Nivkh	0.979605	Motala12	0.826189	Karitiana	0.977752	Sardinian	0.787998	Yakut	0.981877	Karitiana	0.990562	Han	0.98472	Koryak	0.965809	Stuttgart	0.906162	Koryak	0.964247	Dai	0.98472	Clovis	0.991049			Ket	0.812342	Ket	0.952187	Iron Age Altai	0.830904	Mixe	0.99261	Koryak	0.957154	Dai	0.98675	Yakut	0.969438	Koryak	0.910904	Andronovo	0.794295	Karasuk
	Tajik	0.708214	Mayan	0.877951	Buryat	0.975784	Afanasievo	0.803445	Huichol	0.97684	Andronovo	0.779237	Altaian	0.975784	Mixe	0.990188	Nivkh	0.957474	Ket	0.947457	Andronovo	0.864029	Ket	0.936623	Nivkh	0.970008	Mixe	0.990362			Iron Age Russia	0.791793	Nivkh	0.95112	Ket	0.819981	Mayan	0.991473	Iron Age Russia	0.952187	Nivkh	0.965717	Yupik	0.965809	Ket	0.882294	Motala12	0.746622	Aleutian
	Avar	0.705424	Karasuk	0.877533	Koryak	0.964677	Loschbour	0.794295	Mixe	0.9763	Stuttgart	0.761428	Koryak	0.964187	Mayan	0.984253	Buryat	0.95423	Nivkh	0.92985	Avar	0.837505	Altaian	0.925487	Yakut	0.967367	Mayan	0.989178			Altaian	0.77962	Yakut	0.950921	Tsimshian	0.745816	Clovis	0.990562	Yupik	0.947457	Buryat	0.956965	Altaian	0.964677	Yupik	0.876194	Stuttgart	0.740965	Tajik
	Motala12	0.683761	Huichol	0.870233	Ket	0.960393	Avar	0.779237	Mayan	0.975584	Afanasievo	0.705424	Han	0.958398	Athabaskan	0.969	Yakut	0.953549	Altaian	0.928702	Loschbour	0.794389	Nivkh	0.91242	Buryat	0.958398	Athabaskan	0.97684			Aleutian	0.749435	Buryat	0.949749	Iron Age Russia	0.744006	Athabaskan	0.977752	Buryat	0.938387	Yakut	0.956602	Greenlander	0.964247	Buryat	0.872829	Sardinian	0.727903
	French	0.62376	Karitiana	0.86867	Iron Age Russia	0.960069	Sardinian	0.749168	Clovis	0.969	Loschbour	0.654037	Kinh	0.956965	Tsimshian	0.966783	Altaian	0.950324	Yakut	0.92198	Motala12	0.724013	Yakut	0.911968	Altaian	0.952575	Tsimshian	0.973659			Greenlander	0.720146	Koryak	0.936927	Yupik	0.737478	Tsimshian	0.976156	Greenlander	0.936623	Altaian	0.940312	Buryat	0.964187	Greenlander	0.872816	Avar	0.654037
			Clovis	0.857647	Han	0.952575	Stuttgart	0.746088	Yupik	0.911533	Motala12	0.604146	Dai	0.95423	Aleutian	0.857647	Koryak	0.907296	Buryat	0.916652	Afanasievo	0.62376	Athabaskan	0.909488	Koryak	0.916826	Aleutian	0.870233			Yakut	0.716584	Yupik	0.913901	Greenlander	0.718982	Aleutian	0.86867	Nivkh	0.935279	Koryak	0.906267	Ket	0.957154	Yakut	0.869376	Tajik	0.636249
			Mixe	0.850439	Dai	0.950324	Tajik	0.701489	Greenlander	0.909488			Iron Age Russia	0.949749	Greenlander	0.847978	Iron Age Russia	0.905435	Iron Age Russia	0.913901	Tajik	0.606259	Iron Age Russia	0.901441	Iron Age Russia	0.898266	Greenlander	0.860903			Tsimshian	0.715576	Dai	0.905435	Altaian	0.713001	Yupik	0.864099	Yakut	0.933616	Iron Age Russia	0.894151	Iron Age Russia	0.936927	Nivkh	0.868586
			Yupik	0.842724	Kinh	0.940312			Aleutian	0.880009			Ket	0.938387	Yupik	0.823355	Ket	0.861737	Athabaskan	0.911533			Buryat	0.896137	Ket	0.876946	Yupik	0.857976			Yupik	0.712078	Greenlander	0.901441	Athabaskan	0.705288	Greenlander	0.855926	Saqqaq	0.884484	Ket	0.869505	Han	0.916826	Altaian	0.865213
			Greenlander	0.836632	Yupik	0.928702			Koryak	0.83331			Yupik	0.916652			Yupik	0.854108	Saqqaq	0.884952			Tsimshian	0.886105	Yupik	0.862766					Koryak	0.703278	Han	0.898266	Huichol	0.689365			Late Dorset	0.882294	Yupik	0.846147	Saqqaq	0.914862	Han	0.828684
			Ket	0.810159	Greenlander	0.925487			Ket	0.824574			Greenlander	0.896137			Greenlander	0.850592	Late Dorset	0.876194			Saqqaq	0.878973	Greenlander	0.83932					Buryat	0.698601	Kinh	0.894151	Mayan	0.685299			Han	0.876946	Greenlander	0.830457	Late Dorset	0.910904	Iron Age Russia	0.817263
					Late Dorset	0.865213			Altaian	0.803942			Late Dorset	0.872829			Late Dorset	0.817126	Tsimshian	0.873138			Late Dorset	0.872816	Late Dorset	0.828684					Nivkh	0.690498	Saqqaq	0.879618	Karitiana	0.685114			Kinh	0.869505	Saqqaq	0.813861	Dai	0.907296	Dai	0.817126
					Saqqaq	0.858813							Saqqaq	0.870716					Karitiana	0.864099			Mayan	0.867455	Saqqaq	0.806086					Huichol	0.672994	Late Dorset	0.817263	Mari	0.659179			Dai	0.861737	Late Dorset	0.802215	Kinh	0.906267	Kinh	0.802215
					Athabaskan	0.803942													Han	0.862766			Huichol	0.860903							Dai	0.662365			Koryak	0.652624			Athabaskan	0.824574			Athabaskan	0.83331
																			Mayan	0.858911			Karitiana	0.855926							Athabaskan	0.655364			Clovis	0.650304			Karasuk	0.819981
																			Huichol	0.857976			Dai	0.850592							Han	0.652948			Mixe	0.646078			Iron Age Altai	0.812342
																			Mixe	0.855152			Clovis	0.847978							Kinh	0.644616			Mal'ta	0.641601			Aleutian	0.810159
																			Dai	0.854108			Han	0.83932							Indian	0.639939			Late Dorset	0.641007
																			Kinh	0.846147			Mixe	0.838419							Saqqaq	0.638264			Buryat	0.640375
																			Aleutian	0.842724			Aleutian	0.836632							Karitiana	0.625911			Nivkh	0.629711
																			Clovis	0.823355			Kinh	0.830457							Mayan	0.6229			Yakut	0.616845
																															Clovis	0.614336			Saqqaq	0.613265
																															Late Dorset	0.61316
highest f3 statistic for:	Avar		Greenlander				Motala12		Karitiana		Afanasievo				Mixe		Kinh				Loschbour		Athabaskan		Kinh				Loschbour		Ket		Saqqaq		Ket		Mixe		Saqqaq		Dai				Saqqaq		Motala12		Motala12
Ket genomes + reference genomes without transitions	Andronovo	0.85782	Athabaskan	0.887659	N/A	N/A	French	0.921853	Mayan	0.985867	Tajik	0.856994	N/A	N/A	Karitiana	0.989921	Han	0.990856	N/A	N/A	Sardinian	0.969735	Ket	0.929541	Dai	0.990856	N/A	N/A	Motala12	0.748494	Karasuk	0.806498	Nivkh	0.886749	Iron Age Altai	0.806498	Mayan	0.993679	Greenlander	0.929541	Han	0.988784	N/A	N/A	Saqqaq	0.97389	Motala12	0.905882	Karasuk
	Avar	0.821307	Mayan	0.874568			Sardinian	0.885893	Mixe	0.984438	French	0.841409			Mayan	0.983923	Kinh	0.984841			Stuttgart	0.932605	Athabaskan	0.916049	Kinh	0.988784			Andronovo	0.654227	Ket	0.760792	Ket	0.861872	Ket	0.749985	Clovis	0.989921	Nivkh	0.879463	Dai	0.984841			Ket	0.862446	Andronovo	0.875079	Mari
	French	0.781071	Clovis	0.87395			Loschbour	0.875079	Karitiana	0.982435	Stuttgart	0.82482			Mixe	0.980078	Nivkh	0.969587			Andronovo	0.921853	Nivkh	0.909995	Nivkh	0.963043			French	0.629636	Aleutian	0.692802	Dai	0.855777	Aleutian	0.738798	Mixe	0.988103	Late Dorset	0.862446	Nivkh	0.955662			Nivkh	0.843037	French	0.873551	Aleutian
	Tajik	0.75704	Karitiana	0.85166			Stuttgart	0.870733	Clovis	0.970659	Andronovo	0.823491			Athabaskan	0.970659	Iron Age Russia	0.855777			Loschbour	0.873551	Mayan	0.895346	Iron Age Russia	0.84917					Iron Age Russia	0.688722	Kinh	0.85539	Mal'ta	0.727202	Athabaskan	0.982435	Iron Age Russia	0.861872	Iron Age Russia	0.85539			Iron Age Russia	0.832076	Sardinian	0.857143
	Sardinian	0.740647	Greenlander	0.848706			Motala12	0.868913	Greenlander	0.916049	Afanasievo	0.821307			Aleutian	0.87395	Greenlander	0.82072			Tajik	0.857789	Karitiana	0.881911	Greenlander	0.800157					Mayan	0.654533	Han	0.84917	Athabaskan	0.652891	Greenlander	0.881911	Athabaskan	0.851648	Greenlander	0.817604			Greenlander	0.826213	Stuttgart	0.810221
	Loschbour	0.725917	Mixe	0.838089			Afanasievo	0.85782	Aleutian	0.887659	Sardinian	0.805864			Greenlander	0.871906					Motala12	0.855569	Clovis	0.871906							Athabaskan	0.637622	Late Dorset	0.832076	Clovis	0.635057	Aleutian	0.85166	Saqqaq	0.845735
	Stuttgart	0.706955	Ket	0.805302			Tajik	0.827139	Ket	0.851648											Avar	0.841409	Mixe	0.87024							Nivkh	0.626874	Greenlander	0.805912	Greenlander	0.624187	Ket	0.810364	Mayan	0.813704
	Motala12	0.646869					Avar	0.823491	Nivkh	0.801258													Aleutian	0.848706							Dai	0.619487			Karitiana	0.620972			Karitiana	0.810364
																							Saqqaq	0.839712							Karitiana	0.619069			Mixe	0.614784			Aleutian	0.805302
																							Late Dorset	0.826213							Greenlander	0.61896
																							Dai	0.82072							Clovis	0.603426
																							Kinh	0.817604
																							Iron Age Russia	0.805912
																							Han	0.800157
[truncated: 23 more columns]
