# Supplementary material for: Genomic study of the Ket: a Paleo-Eskimo-related ethnic group with significant ancient North Eurasian ancestry
Source: Sci Rep. 2016 Feb 11;6:20768. doi: 10.1038/srep20768 (PMC4750364; doi:10.1038/srep20768)
Supplement: Supplementary File 3 [file srep20768-s4.xls]

## Sheet: original dataset
A	B	C	f3	Z	Zdiff, significant scores highlighted
					best hit vs X	Ket vs X
Yoruba	Athabaskan	Karitiana	0.0699106	35.0672	N/A	-11.4449
Yoruba	Athabaskan	Mixe	0.0698431	31.8781	0.0443949	-10.282
Yoruba	Athabaskan	Huichol	0.0676006	30.8591	1.42917	-8.41026
Yoruba	Athabaskan	Clovis	0.066414	31.2705	2.30754	-8.07628
Yoruba	Athabaskan	Mayan	0.0652787	31.7709	3.26828	-7.86561
Yoruba	Athabaskan	Greenlander	0.0616861	31.349	5.56557	-6.04887
Yoruba	Athabaskan	Yupik	0.061563	31.6504	5.35663	-5.99814
Yoruba	Athabaskan	Koryak	0.0613512	31.1979	5.45218	-5.87752
Yoruba	Athabaskan	Tsimshian	0.060733	29.655	5.35587	-4.37606
Yoruba	Athabaskan	Yakut	0.0556874	30.6712	9.12808	-1.75774
Yoruba	Athabaskan	Late Dorset	0.0555846	23.4797	6.502	-0.999191
Yoruba	Athabaskan	Saqqaq	0.0551143	27.0065	8.09001	-0.960691
Yoruba	Athabaskan	Nivkh	0.0548356	30.0577	9.60043	-0.955927
Yoruba	Athabaskan	Buryat	0.0540865	29.3258	10.2915	-0.407083
Yoruba	Athabaskan	Ket	0.0535827	31.5901	11.4449	N/A
Yoruba	Athabaskan	Aleutian	0.0535477	27.0116	9.44481	0.0234717
Yoruba	Athabaskan	Han	0.0527441	29.2479	10.9224	0.650369
Yoruba	Athabaskan	Altaian	0.0511464	29.1014	12.0664	2.04906
Yoruba	Athabaskan	Kinh	0.0504425	28.4096	12.2417	2.41397
Yoruba	Athabaskan	Iron Age Russia	0.0500999	23.4098	10.0479	1.93777
Yoruba	Athabaskan	Dai	0.0491421	27.6382	12.9494	3.58994
Yoruba	Athabaskan	Mal'ta	0.0490908	21.5819	9.88175	2.36291
Yoruba	Athabaskan	Karasuk	0.0462574	29.6844	16.9394	7.59842
Yoruba	Athabaskan	Afanasievo	0.046026	23.3111	12.6931	4.63119
Yoruba	Athabaskan	Iron Age Altai	0.0459264	22.2086	11.8022	4.45395
Yoruba	Athabaskan	Motala12	0.0453159	21.1117	12.1984	4.63236
Yoruba	Athabaskan	Mari	0.0445155	22.6446	13.4875	5.83195
Yoruba	Athabaskan	Papuan	0.0422449	23.2185	15.1297	7.22679
Yoruba	Athabaskan	Avar	0.0420581	21.9507	14.6552	7.25021
Yoruba	Athabaskan	Andronovo	0.042002	23.2663	16.0918	8.24423
Yoruba	Athabaskan	Indian	0.0414756	21.4031	15.0316	7.5327
Yoruba	Athabaskan	Australian	0.0412192	23.687	16.3769	8.45701
Yoruba	Athabaskan	Tajik	0.0411673	21.9118	15.3224	7.93669
Yoruba	Athabaskan	French	0.0404416	24.4312	18.1716	10.0282
Yoruba	Athabaskan	Loschbour	0.0396536	19.9463	15.2691	8.0686
Yoruba	Athabaskan	Sardinian	0.0378254	22.8387	18.9268	11.8279
Yoruba	Athabaskan	Stuttgart	0.0373582	19.6299	17.1155	9.97142
Yoruba	Athabaskan	Dinka	0.00679807	5.70121	32.0899	27.9727
Yoruba	Athabaskan	San	0.00375358	2.80372	30.9714	27.0359
Yoruba	Athabaskan	Mbuti	0.00130553	1.03839	32.5562	28.5669
Yoruba	Athabaskan	Mandenka	0.000639013	0.581957	34.3664	30.8918
Yoruba	Karasuk	Ket	0.0487282	33.6456	N/A	N/A
Yoruba	Karasuk	Koryak	0.0486307	30.5663	0.0948878	N/A
Yoruba	Karasuk	Mixe	0.0476465	27.2298	0.855027	N/A
Yoruba	Karasuk	Clovis	0.0468953	27.1951	1.47334	N/A
Yoruba	Karasuk	Mayan	0.046813	28.2244	1.66573	N/A
Yoruba	Karasuk	Yupik	0.046529	30.1458	2.18769	N/A
Yoruba	Karasuk	Afanasievo	0.0465252	27.8236	1.76085	N/A
Yoruba	Karasuk	Saqqaq	0.0464667	27.3923	1.88742	N/A
Yoruba	Karasuk	Greenlander	0.0463636	29.7195	2.33942	N/A
Yoruba	Karasuk	Athabaskan	0.0462574	29.6844	2.45671	N/A
Yoruba	Karasuk	Mal'ta	0.0462393	24.1815	1.6405	N/A
Yoruba	Karasuk	Karitiana	0.0462118	29.0578	2.3285	N/A
Yoruba	Karasuk	Yakut	0.045993	30.3981	2.88015	N/A
Yoruba	Karasuk	Huichol	0.045959	26.1466	2.14444	N/A
Yoruba	Karasuk	Andronovo	0.0457142	28.9705	2.78802	N/A
Yoruba	Karasuk	Buryat	0.045333	29.7239	3.53632	N/A
Yoruba	Karasuk	Motala12	0.0450782	25.3438	2.57167	N/A
Yoruba	Karasuk	Altaian	0.0450611	30.5506	3.99604	N/A
Yoruba	Karasuk	Late Dorset	0.045001	23.8129	2.42372	N/A
Yoruba	Karasuk	Aleutian	0.0448689	27.0012	3.33272	N/A
Yoruba	Karasuk	Iron Age Altai	0.044749	25.2457	2.89133	N/A
Yoruba	Karasuk	Iron Age Russia	0.0442086	24.8606	3.27265	N/A
Yoruba	Karasuk	Nivkh	0.044166	29.7661	4.45122	N/A
Yoruba	Karasuk	Mari	0.0438897	25.983	3.90145	N/A
Yoruba	Karasuk	Han	0.0437798	29.0309	4.84601	N/A
Yoruba	Karasuk	Kinh	0.0433428	29.5482	5.3091	N/A
Yoruba	Karasuk	Tsimshian	0.0428918	26.7606	4.63648	N/A
Yoruba	Karasuk	French	0.0427635	29.8837	5.8463	N/A
Yoruba	Karasuk	Avar	0.0421586	25.4194	5.18024	N/A
Yoruba	Karasuk	Loschbour	0.0413937	24.2107	5.35373	N/A
Yoruba	Karasuk	Dai	0.0411663	28.0961	7.6523	N/A
Yoruba	Karasuk	Tajik	0.0407241	25.6461	6.30677	N/A
Yoruba	Karasuk	Stuttgart	0.0405565	24.5783	6.25258	N/A
Yoruba	Karasuk	Indian	0.040392	25.3696	6.65911	N/A
Yoruba	Karasuk	Sardinian	0.0392004	27.3309	8.84212	N/A
Yoruba	Karasuk	Papuan	0.0361089	24.2192	10.208	N/A
Yoruba	Karasuk	Australian	0.0356314	24.7482	11.8174	N/A
Yoruba	Karasuk	Dinka	0.0049327	5.06384	31.909	N/A
Yoruba	Karasuk	San	0.000875357	0.819268	32.046	N/A
Yoruba	Karasuk	Mandenka	0.000599091	0.64897	34.2437	N/A
Yoruba	Karasuk	Mbuti	-0.000139992	-0.137386	32.9188	N/A
Yoruba	Ket	Koryak	0.057764	32.4324	N/A	N/A
Yoruba	Ket	Saqqaq	0.0559109	30.1521	1.30454	N/A
Yoruba	Ket	Late Dorset	0.0555371	26.2229	1.2426	N/A
Yoruba	Ket	Yakut	0.0553238	32.6779	1.98998	N/A
Yoruba	Ket	Mixe	0.0553035	28.9672	1.62812	N/A
Yoruba	Ket	Yupik	0.0545483	32.4526	2.5848	N/A
Yoruba	Ket	Buryat	0.0539471	32.0029	3.06858	N/A
Yoruba	Ket	Karitiana	0.0537058	30.7188	3.07149	N/A
Yoruba	Ket	Athabaskan	0.0535827	31.5901	3.28887	N/A
Yoruba	Ket	Greenlander	0.053318	31.1348	3.58986	N/A
Yoruba	Ket	Nivkh	0.0528835	31.7101	3.95906	N/A
Yoruba	Ket	Mayan	0.0527216	28.8411	3.58408	N/A
Yoruba	Ket	Clovis	0.0520083	27.747	3.71883	N/A
Yoruba	Ket	Huichol	0.0518869	27.6404	3.78089	N/A
Yoruba	Ket	Altaian	0.0512998	30.8687	5.11869	N/A
Yoruba	Ket	Han	0.0509618	30.0971	5.46917	N/A
Yoruba	Ket	Aleutian	0.0509525	28.041	4.66281	N/A
Yoruba	Ket	Iron Age Russia	0.0506846	26.8327	4.26764	N/A
Yoruba	Ket	Dai	0.0494061	29.9023	6.71122	N/A
Yoruba	Ket	Kinh	0.0493391	30.3051	6.60325	N/A
Yoruba	Ket	Karasuk	0.0487282	33.6456	7.67494	N/A
Yoruba	Ket	Iron Age Altai	0.0486072	25.1504	5.2834	N/A
Yoruba	Ket	Mari	0.048031	26.0679	6.20742	N/A
Yoruba	Ket	Mal'ta	0.0480186	23.1672	5.22999	N/A
Yoruba	Ket	Afanasievo	0.047813	26.651	6.05465	N/A
Yoruba	Ket	Tsimshian	0.047813	27.5157	6.42717	N/A
Yoruba	Ket	Motala12	0.0466824	23.9757	6.45553	N/A
Yoruba	Ket	Andronovo	0.0452451	26.979	8.37121	N/A
Yoruba	Ket	French	0.0434355	28.7192	10.2819	N/A
Yoruba	Ket	Avar	0.0427425	24.2251	9.539	N/A
Yoruba	Ket	Indian	0.0427394	24.1286	9.34125	N/A
Yoruba	Ket	Tajik	0.0425587	24.8999	9.5352	N/A
Yoruba	Ket	Australian	0.0415314	26.4391	11.3855	N/A
Yoruba	Ket	Papuan	0.0413036	25.4131	11.1585	N/A
Yoruba	Ket	Loschbour	0.0410482	23.1477	10.0101	N/A
Yoruba	Ket	Sardinian	0.0401154	26.0012	12.0646	N/A
Yoruba	Ket	Stuttgart	0.0391265	22.3938	11.2636	N/A
Yoruba	Ket	Dinka	0.00717882	6.66386	30.0478	N/A
Yoruba	Ket	San	0.00293834	2.45028	30.8456	N/A
Yoruba	Ket	Mbuti	0.00182644	1.63406	31.5463	N/A
Yoruba	Ket	Mandenka	0.00179062	1.78929	32.0262	N/A
Yoruba	Mal'ta	Mixe	0.0509688	19.4377	N/A	-1.44207
Yoruba	Mal'ta	Afanasievo	0.0508474	19.6169	0.0466941	-1.36163
Yoruba	Mal'ta	Mayan	0.050768	20.8414	0.0963436	-1.45911
Yoruba	Mal'ta	Motala12	0.0506792	18.2368	0.104049	-1.14068
Yoruba	Mal'ta	Karitiana	0.0494635	20.8758	0.767532	-0.796417
Yoruba	Mal'ta	Aleutian	0.049343	20.1835	0.659346	-0.709853
Yoruba	Mal'ta	Athabaskan	0.0490908	21.5819	0.948943	-0.634703
Yoruba	Mal'ta	Huichol	0.0484834	18.6154	1.15735	-0.222181
Yoruba	Mal'ta	Ket	0.0480186	23.1672	1.44207	N/A
Yoruba	Mal'ta	Andronovo	0.0478979	21.5115	1.30641	0.0703049
Yoruba	Mal'ta	Yupik	0.0472298	20.943	1.75056	0.474936
Yoruba	Mal'ta	Koryak	0.0470741	20.1255	1.75804	0.553048
Yoruba	Mal'ta	Avar	0.0470476	19.2612	1.51967	0.476922
Yoruba	Mal'ta	Clovis	0.0466988	18.3428	1.95966	0.662856
Yoruba	Mal'ta	Greenlander	0.0464371	20.0695	2.13615	0.940947
Yoruba	Mal'ta	Karasuk	0.0462393	24.1815	2.35332	1.42229
Yoruba	Mal'ta	Buryat	0.0462191	20.8964	2.16102	1.15149
Yoruba	Mal'ta	Mari	0.0458236	18.8177	1.99474	1.13839
Yoruba	Mal'ta	French	0.0456554	21.9247	2.27041	1.41175
Yoruba	Mal'ta	Iron Age Russia	0.0441573	16.6307	2.55485	1.70399
Yoruba	Mal'ta	Altaian	0.0439798	20.9628	3.33236	2.72535
Yoruba	Mal'ta	Saqqaq	0.0438832	17.677	2.82871	2.07601
Yoruba	Mal'ta	Iron Age Altai	0.0433755	16.8777	2.87002	2.16322
Yoruba	Mal'ta	Tsimshian	0.0432977	18.1273	3.22352	2.35246
Yoruba	Mal'ta	Indian	0.0432696	18.6745	3.04921	2.37827
Yoruba	Mal'ta	Sardinian	0.0423571	20.5567	3.61941	3.34859
Yoruba	Mal'ta	Loschbour	0.0423072	17.1557	3.27221	2.62684
Yoruba	Mal'ta	Nivkh	0.042016	18.9676	4.01354	3.58789
Yoruba	Mal'ta	Yakut	0.0419895	19.1927	4.03431	3.81286
Yoruba	Mal'ta	Stuttgart	0.0418618	17.5102	3.51758	3.01893
Yoruba	Mal'ta	Late Dorset	0.0417746	14.4218	3.09879	2.474
Yoruba	Mal'ta	Dai	0.0413869	19.1621	4.37225	4.06445
Yoruba	Mal'ta	Kinh	0.0412109	19.4466	4.35746	4.15079
Yoruba	Mal'ta	Tajik	0.0399713	17.236	4.34335	4.02925
Yoruba	Mal'ta	Han	0.0397284	18.1544	5.01415	4.97505
Yoruba	Mal'ta	Papuan	0.0384047	16.8525	5.00038	4.84304
Yoruba	Mal'ta	Australian	0.0370208	17.3819	5.82215	6.0851
Yoruba	Mal'ta	Dinka	0.00587304	3.95858	17.1761	20.5155
Yoruba	Mal'ta	San	0.00378161	2.31515	17.1364	19.4737
Yoruba	Mal'ta	Mbuti	0.00205302	1.30364	18.1207	21.1508
Yoruba	Mal'ta	Mandenka	-5.70246e-06	-0.00417489	19.4098	23.1618
Yoruba	Saqqaq	Late Dorset	0.0832295	29.6176	N/A	-11.7582
Yoruba	Saqqaq	Koryak	0.0654313	29.9688	7.30981	-6.33185
Yoruba	Saqqaq	Yupik	0.0624663	29.7912	8.40939	-4.2889
Yoruba	Saqqaq	Greenlander	0.0612812	28.5791	8.92253	-3.39308
Yoruba	Saqqaq	Mayan	0.0575016	25.6439	9.95577	-0.949528
Yoruba	Saqqaq	Buryat	0.0569893	28.5312	10.5986	-0.773548
Yoruba	Saqqaq	Yakut	0.0568523	28.259	10.8328	-0.666883
Yoruba	Saqqaq	Mixe	0.0568055	23.781	9.82861	-0.485596
Yoruba	Saqqaq	Nivkh	0.0567853	28.2332	10.8497	-0.589802
Yoruba	Saqqaq	Ket	0.0559109	30.1521	11.7582	N/A
Yoruba	Saqqaq	Karitiana	0.055867	25.8445	10.8716	0.0274064
Yoruba	Saqqaq	Athabaskan	0.0551143	27.0065	11.2402	0.517948
Yoruba	Saqqaq	Han	0.0549835	27.2487	11.4589	0.645184
Yoruba	Saqqaq	Huichol	0.0543575	23.4747	10.6157	0.840663
Yoruba	Saqqaq	Clovis	0.052984	22.9505	10.9692	1.60473
Yoruba	Saqqaq	Dai	0.052699	26.5831	12.0774	2.22921
Yoruba	Saqqaq	Kinh	0.0525417	26.5816	12.5236	2.34295
Yoruba	Saqqaq	Altaian	0.0516291	26.4179	13.0074	3.16505
Yoruba	Saqqaq	Aleutian	0.0505826	22.7253	11.9982	2.98238
Yoruba	Saqqaq	Tsimshian	0.0496202	22.8822	12.3552	3.43982
Yoruba	Saqqaq	Iron Age Russia	0.0491717	20.4701	12.3357	3.31866
Yoruba	Saqqaq	Karasuk	0.0464667	27.3923	15.698	8.63341
Yoruba	Saqqaq	Afanasievo	0.0451726	20.3725	13.7196	5.72081
Yoruba	Saqqaq	Iron Age Altai	0.0451571	18.9965	13.2715	5.40325
Yoruba	Saqqaq	Mari	0.0444469	20.0417	14.2297	6.39955
Yoruba	Saqqaq	Mal'ta	0.0438832	17.677	12.5965	5.50311
Yoruba	Saqqaq	Australian	0.0432188	22.3542	15.5907	7.69749
Yoruba	Saqqaq	Papuan	0.0428772	20.8963	14.7181	7.33672
Yoruba	Saqqaq	Motala12	0.0426872	17.3738	13.9041	6.32513
Yoruba	Saqqaq	Andronovo	0.0425221	21.3122	15.7033	8.64803
Yoruba	Saqqaq	Indian	0.0394636	18.5918	15.7925	8.79567
Yoruba	Saqqaq	Tajik	0.0391553	19.0655	16.3404	9.45926
Yoruba	Saqqaq	Avar	0.0391304	18.0169	15.7409	9.25979
Yoruba	Saqqaq	Loschbour	0.038576	17.3593	15.8811	8.8845
Yoruba	Saqqaq	French	0.038523	20.9673	17.2271	11.737
Yoruba	Saqqaq	Stuttgart	0.0371215	17.28	16.3165	9.82438
Yoruba	Saqqaq	Sardinian	0.0350378	19.3449	18.7566	13.82
Yoruba	Saqqaq	Dinka	0.00621564	4.70683	27.369	26.4404
Yoruba	Saqqaq	San	0.00292822	1.9607	27.2704	26.0387
Yoruba	Saqqaq	Mbuti	0.00205925	1.44071	27.7912	27.1921
Yoruba	Saqqaq	Mandenka	0.000467709	0.369079	29.1528	29.6118

## Sheet: dataset without transitions
A	B	C	f3	Z	Zdiff, significant scores highlighted
					best hit vs X	Ket vs X
Yoruba	Athabaskan	Karitiana	0.0731658	24.1401	N/A	-8.4655
Yoruba	Athabaskan	Clovis	0.0730976	22.9228	0.0300347	-7.35297
Yoruba	Athabaskan	Huichol	0.0724638	21.9822	0.297681	-6.64449
Yoruba	Athabaskan	Mixe	0.0707601	21.8624	1.05164	-6.2004
Yoruba	Athabaskan	Mayan	0.0674855	21.893	2.57163	-5.37058
Yoruba	Athabaskan	Greenlander	0.0658942	22.7437	3.32823	-5.18601
Yoruba	Athabaskan	Yupik	0.0655739	23.184	3.21055	-5.04922
Yoruba	Athabaskan	Tsimshian	0.0648447	20.96	3.40641	-3.8553
Yoruba	Athabaskan	Late Dorset	0.0629433	17.0614	3.24446	-2.45367
Yoruba	Athabaskan	Koryak	0.0625821	21.8989	4.40339	-3.58513
Yoruba	Athabaskan	Saqqaq	0.0595699	19.0254	4.93572	-1.71355
Yoruba	Athabaskan	Aleutian	0.0587657	19.8234	5.52185	-1.45935
Yoruba	Athabaskan	Yakut	0.0566633	20.1793	6.9371	-0.649683
Yoruba	Athabaskan	Nivkh	0.0564998	20.0948	6.92984	-0.519334
Yoruba	Athabaskan	Ket	0.0554315	21.5931	8.4655	N/A
Yoruba	Athabaskan	Buryat	0.0551606	20.4338	7.94918	0.142893
Yoruba	Athabaskan	Altaian	0.0542406	20.4126	8.08164	0.65825
Yoruba	Athabaskan	Kinh	0.0530071	20.6678	8.50998	1.23931
Yoruba	Athabaskan	Mal'ta	0.0526732	15.7008	6.5043	0.964323
Yoruba	Athabaskan	Han	0.0514976	20.0024	8.8346	1.97872
Yoruba	Athabaskan	Iron Age Russia	0.0509353	15.6407	7.97648	1.6932
Yoruba	Athabaskan	Dai	0.0501721	19.8481	9.36113	2.67029
Yoruba	Athabaskan	Motala12	0.0496269	14.8443	7.73443	2.06974
Yoruba	Athabaskan	Mari	0.0490885	16.5686	8.71265	2.73452
Yoruba	Athabaskan	Karasuk	0.0488452	20.8263	11.7271	4.25841
Yoruba	Athabaskan	Iron Age Altai	0.0470474	15.3732	8.41475	3.15602
Yoruba	Athabaskan	Papuan	0.0467613	15.9403	9.20451	3.41058
Yoruba	Athabaskan	Andronovo	0.0456435	16.3546	11.0663	4.58366
Yoruba	Athabaskan	Afanasievo	0.0455175	15.7402	9.47603	3.9234
Yoruba	Athabaskan	Australian	0.0440864	16.8267	10.9796	4.95545
Yoruba	Athabaskan	Indian	0.0429415	14.4513	11.0382	5.05981
Yoruba	Athabaskan	Avar	0.0428256	15.1649	10.7602	5.14169
Yoruba	Athabaskan	Tajik	0.0423962	14.5981	10.4839	5.289
Yoruba	Athabaskan	French	0.0417523	16.3987	13.3522	6.86786
Yoruba	Athabaskan	Loschbour	0.0412718	13.7614	10.4834	5.21576
Yoruba	Athabaskan	Sardinian	0.040028	15.9822	12.9449	7.29972
Yoruba	Athabaskan	Stuttgart	0.0356085	12.8729	13.1056	7.61051
Yoruba	Athabaskan	Dinka	0.00736056	4.03838	22.4046	18.8117
Yoruba	Athabaskan	San	0.00546257	2.6038	21.5976	18.6214
Yoruba	Athabaskan	Mbuti	0.00464135	2.30147	21.9232	18.7081
Yoruba	Athabaskan	Mandenka	-0.000302877	-0.174084	24.97	22.2858
Yoruba	Karasuk	Ket	0.0511766	23.0109	N/A	N/A
Yoruba	Karasuk	Motala12	0.0510649	19.2031	0.0528749	N/A
Yoruba	Karasuk	Andronovo	0.0507091	20.7502	0.277333	N/A
Yoruba	Karasuk	Karitiana	0.0499479	20.6663	0.731593	N/A
Yoruba	Karasuk	Huichol	0.049845	19.1008	0.679837	N/A
Yoruba	Karasuk	Mayan	0.0495206	20.1338	0.918489	N/A
Yoruba	Karasuk	Koryak	0.0492977	20.8268	1.19549	N/A
Yoruba	Karasuk	Clovis	0.049263	19.1981	1.03956	N/A
Yoruba	Karasuk	Mari	0.0489999	19.426	1.21086	N/A
Yoruba	Karasuk	Saqqaq	0.0489877	18.7595	1.16152	N/A
Yoruba	Karasuk	Athabaskan	0.0488452	20.8263	1.43942	N/A
Yoruba	Karasuk	Yupik	0.0485924	20.5136	1.69488	N/A
Yoruba	Karasuk	Mal'ta	0.0485883	16.9252	1.18829	N/A
Yoruba	Karasuk	Greenlander	0.0484881	20.9868	1.74912	N/A
Yoruba	Karasuk	Mixe	0.0483266	19.0441	1.54363	N/A
Yoruba	Karasuk	Aleutian	0.0478196	18.902	1.82482	N/A
Yoruba	Karasuk	Iron Age Altai	0.0476417	18.2283	1.67999	N/A
Yoruba	Karasuk	Altaian	0.0476226	21.6956	2.40435	N/A
Yoruba	Karasuk	Yakut	0.0475129	20.1049	2.34985	N/A
Yoruba	Karasuk	Late Dorset	0.0472212	15.9703	1.69355	N/A
Yoruba	Karasuk	Afanasievo	0.04686	18.1958	2.24816	N/A
Yoruba	Karasuk	Buryat	0.0465459	20.8961	2.9711	N/A
Yoruba	Karasuk	Nivkh	0.0465138	20.3455	2.78973	N/A
Yoruba	Karasuk	French	0.0461404	20.8878	3.09774	N/A
Yoruba	Karasuk	Iron Age Russia	0.045925	17.2276	2.50473	N/A
Yoruba	Karasuk	Loschbour	0.0458282	18.0611	2.46674	N/A
Yoruba	Karasuk	Tsimshian	0.0452217	18.1546	3.13395	N/A
Yoruba	Karasuk	Tajik	0.0449573	17.9224	3.12194	N/A
Yoruba	Karasuk	Avar	0.0446683	18.1163	3.50218	N/A
Yoruba	Karasuk	Kinh	0.0446254	20.9643	4.33371	N/A
Yoruba	Karasuk	Sardinian	0.0444039	19.6566	4.06123	N/A
Yoruba	Karasuk	Indian	0.0430709	17.2444	4.12708	N/A
Yoruba	Karasuk	Han	0.0428399	20.0782	5.12198	N/A
Yoruba	Karasuk	Dai	0.0422361	20.2133	5.99486	N/A
Yoruba	Karasuk	Stuttgart	0.0421318	17.3177	4.35164	N/A
Yoruba	Karasuk	Papuan	0.039397	16.6168	6.05961	N/A
Yoruba	Karasuk	Australian	0.0373061	16.8858	8.00895	N/A
Yoruba	Karasuk	Dinka	0.00552731	3.75559	21.7668	N/A
Yoruba	Karasuk	San	0.00345693	2.08025	21.6221	N/A
Yoruba	Karasuk	Mbuti	0.00270456	1.68662	21.8417	N/A
Yoruba	Karasuk	Mandenka	0.000807273	0.575133	24.2739	N/A
Yoruba	Ket	Koryak	0.0586175	21.7852	N/A	N/A
Yoruba	Ket	Saqqaq	0.0580076	20.448	0.283774	N/A
Yoruba	Ket	Late Dorset	0.0578849	17.6681	0.281536	N/A
Yoruba	Ket	Yupik	0.0575305	22.1938	0.593311	N/A
Yoruba	Ket	Karitiana	0.057275	21.957	0.647846	N/A
Yoruba	Ket	Huichol	0.0566923	20.2488	0.821386	N/A
Yoruba	Ket	Mixe	0.0561948	20.0189	1.04161	N/A
Yoruba	Ket	Clovis	0.0561199	19.8381	1.07588	N/A
Yoruba	Ket	Yakut	0.055745	20.9246	1.54555	N/A
Yoruba	Ket	Athabaskan	0.0554315	21.5931	1.58825	N/A
Yoruba	Ket	Greenlander	0.0552952	21.6301	1.76999	N/A
Yoruba	Ket	Mayan	0.054566	20.2503	1.77971	N/A
Yoruba	Ket	Buryat	0.0539766	21.5246	2.38866	N/A
Yoruba	Ket	Aleutian	0.0537687	20.0531	2.07196	N/A
Yoruba	Ket	Nivkh	0.0536494	21.5052	2.54059	N/A
Yoruba	Ket	Motala12	0.0534211	18.6363	1.96509	N/A
Yoruba	Ket	Altaian	0.0530361	21.6278	2.8892	N/A
Yoruba	Ket	Mari	0.0527192	19.808	2.46832	N/A
Yoruba	Ket	Karasuk	0.0511766	23.0109	4.09207	N/A
Yoruba	Ket	Tsimshian	0.0511381	18.8037	3.30187	N/A
Yoruba	Ket	Iron Age Russia	0.0504566	17.1461	3.21612	N/A
Yoruba	Ket	Mal'ta	0.0504157	16.1718	2.93584	N/A
Yoruba	Ket	Kinh	0.0500239	20.6626	4.51704	N/A
Yoruba	Ket	Dai	0.0495196	20.8562	4.81388	N/A
Yoruba	Ket	Iron Age Altai	0.0494923	17.0804	3.35381	N/A
Yoruba	Ket	Andronovo	0.0494787	19.2885	3.98769	N/A
Yoruba	Ket	Han	0.0488415	20.4633	4.98988	N/A
Yoruba	Ket	Tajik	0.0467629	17.4789	4.72735	N/A
Yoruba	Ket	Afanasievo	0.0466948	17.267	4.71412	N/A
Yoruba	Ket	French	0.0464562	20.2942	5.54263	N/A
Yoruba	Ket	Avar	0.0453931	16.8601	5.38664	N/A
Yoruba	Ket	Papuan	0.045158	16.8525	5.67466	N/A
Yoruba	Ket	Indian	0.0450183	16.5259	5.46992	N/A
Yoruba	Ket	Sardinian	0.0448138	18.8668	6.02013	N/A
Yoruba	Ket	Loschbour	0.0442686	16.1981	5.22644	N/A
Yoruba	Ket	Australian	0.043335	17.6571	6.87551	N/A
Yoruba	Ket	Stuttgart	0.0390143	15.3432	7.29348	N/A
Yoruba	Ket	Dinka	0.00654444	3.85142	20.3518	N/A
Yoruba	Ket	Mbuti	0.00533821	2.98229	19.7556	N/A
Yoruba	Ket	San	0.00516783	2.67262	19.4266	N/A
Yoruba	Ket	Mandenka	0.00298022	1.97128	21.3081	N/A
Yoruba	Mal'ta	Motala12	0.0567655	13.8791	N/A	-1.89656
Yoruba	Mal'ta	Karitiana	0.0542645	15.2238	0.642198	-1.39999
Yoruba	Mal'ta	Huichol	0.0531877	13.4906	0.824452	-0.859406
Yoruba	Mal'ta	Athabaskan	0.0526732	15.7008	1.09065	-0.859406
Yoruba	Mal'ta	Mixe	0.0520564	13.6825	1.12494	-0.538469
Yoruba	Mal'ta	Clovis	0.0518997	13.7507	1.17225	-0.500362
Yoruba	Mal'ta	Aleutian	0.0516748	13.9696	1.30057	-0.428783
Yoruba	Mal'ta	Andronovo	0.0511466	15.1751	1.52614	-0.285572
Yoruba	Mal'ta	Ket	0.0504157	16.1718	1.89656	N/A
Yoruba	Mal'ta	Koryak	0.0495008	14.2858	1.94142	0.361443
Yoruba	Mal'ta	Karasuk	0.0485883	16.9252	2.53649	0.986707
Yoruba	Mal'ta	Saqqaq	0.0478993	12.3925	2.14846	0.837515
Yoruba	Mal'ta	Greenlander	0.0477221	14.2726	2.36865	1.06504
Yoruba	Mal'ta	Late Dorset	0.0477153	10.6774	1.93119	0.7186
Yoruba	Mal'ta	Loschbour	0.0472247	12.8385	2.53081	0.982312
Yoruba	Mal'ta	French	0.0468873	14.8759	2.92896	1.40454
Yoruba	Mal'ta	Yupik	0.0468294	13.8553	2.63215	1.45711
Yoruba	Mal'ta	Mari	0.0466999	12.8699	2.60728	1.33792
Yoruba	Mal'ta	Mayan	0.0466966	12.8997	2.52092	1.2702
Yoruba	Mal'ta	Sardinian	0.0465739	14.3556	2.8066	1.48967
Yoruba	Mal'ta	Afanasievo	0.0460321	12.019	2.69191	1.39748
Yoruba	Mal'ta	Tsimshian	0.0451188	12.633	2.89025	1.82174
Yoruba	Mal'ta	Iron Age Russia	0.0449893	11.419	2.72353	1.62964
Yoruba	Mal'ta	Indian	0.0446009	12.44	3.07147	1.91363
Yoruba	Mal'ta	Yakut	0.0443998	12.6652	3.42169	2.36888
Yoruba	Mal'ta	Buryat	0.0442669	13.4398	3.25068	2.39391
Yoruba	Mal'ta	Altaian	0.0438171	13.5435	3.59691	2.84682
Yoruba	Mal'ta	Avar	0.0430539	11.9459	3.37185	2.40003
Yoruba	Mal'ta	Iron Age Altai	0.0428802	11.0928	3.25676	2.22299
Yoruba	Mal'ta	Kinh	0.0427267	13.5216	3.67384	3.09097
Yoruba	Mal'ta	Nivkh	0.041926	12.8414	3.85466	3.23434
Yoruba	Mal'ta	Stuttgart	0.041766	12.0564	3.74205	2.75182
Yoruba	Mal'ta	Dai	0.0414251	13.0861	4.02725	3.5794
Yoruba	Mal'ta	Tajik	0.0406618	11.3359	3.97535	3.24684
Yoruba	Mal'ta	Australian	0.0402802	12.4113	4.26844	3.67301
Yoruba	Mal'ta	Papuan	0.0390978	10.9977	4.34145	3.73695
Yoruba	Mal'ta	Han	0.0385799	12.6273	4.91697	4.73009
Yoruba	Mal'ta	Dinka	0.0053399	2.35067	12.3298	14.4578
Yoruba	Mal'ta	San	0.00405527	1.57683	12.1282	13.952
Yoruba	Mal'ta	Mbuti	0.00131225	0.560498	13.5683	15.672
Yoruba	Mal'ta	Mandenka	-0.000401689	-0.185304	13.7514	16.1349
Yoruba	Saqqaq	Late Dorset	0.0877327	20.1587	N/A	-8.22758
Yoruba	Saqqaq	Koryak	0.0667836	20.522	5.65984	-3.91746
Yoruba	Saqqaq	Yupik	0.0659112	20.7361	5.77033	-3.54594
Yoruba	Saqqaq	Greenlander	0.0622653	19.6631	6.62983	-1.80216
Yoruba	Saqqaq	Buryat	0.0609772	20.7599	7.25667	-1.38025
Yoruba	Saqqaq	Huichol	0.0608204	17.1562	6.3775	-1.00043
Yoruba	Saqqaq	Athabaskan	0.0595699	19.0254	7.39786	-0.677342
Yoruba	Saqqaq	Nivkh	0.0594541	18.8983	7.35198	-0.630162
Yoruba	Saqqaq	Mixe	0.0591168	16.7338	6.73704	-0.409152
Yoruba	Saqqaq	Yakut	0.0589429	18.5761	7.48795	-0.415069
Yoruba	Saqqaq	Mayan	0.0587045	17.3667	7.00344	-0.26249
Yoruba	Saqqaq	Karitiana	0.0585034	17.7225	7.30374	-0.196712
Yoruba	Saqqaq	Ket	0.0580076	20.448	8.22758	N/A
Yoruba	Saqqaq	Clovis	0.057079	16.6037	7.31458	0.349502
Yoruba	Saqqaq	Altaian	0.0556207	19.0612	8.3212	1.11622
Yoruba	Saqqaq	Kinh	0.0549801	18.4004	8.34629	1.3543
Yoruba	Saqqaq	Han	0.0547177	18.4854	8.5706	1.45257
Yoruba	Saqqaq	Dai	0.0544553	19.0186	8.27944	1.58439
Yoruba	Saqqaq	Tsimshian	0.0529151	15.6668	8.24476	1.8596
Yoruba	Saqqaq	Aleutian	0.0524381	15.8593	8.35824	2.06681
Yoruba	Saqqaq	Iron Age Russia	0.0519678	14.5205	8.34355	2.04724
Yoruba	Saqqaq	Karasuk	0.0489877	18.7595	10.5187	5.42311
Yoruba	Saqqaq	Mal'ta	0.0478993	12.3925	8.51585	3.18387
Yoruba	Saqqaq	Mari	0.0472179	14.474	9.77368	4.22504
Yoruba	Saqqaq	Iron Age Altai	0.0470781	13.4651	8.91826	3.59576
Yoruba	Saqqaq	Motala12	0.0468158	12.9598	9.1461	3.6261
Yoruba	Saqqaq	Andronovo	0.0463081	15.0801	10.2927	5.0753
Yoruba	Saqqaq	Papuan	0.0457083	14.4395	9.89697	4.53651
Yoruba	Saqqaq	Afanasievo	0.0454868	13.6581	9.87335	4.44539
Yoruba	Saqqaq	Australian	0.0454323	15.0652	10.5042	4.80707
Yoruba	Saqqaq	Tajik	0.0437967	13.9301	10.5672	5.39332
Yoruba	Saqqaq	French	0.0404131	14.2445	11.4136	7.76977
Yoruba	Saqqaq	Loschbour	0.0402189	12.0396	10.6147	5.75113
Yoruba	Saqqaq	Avar	0.0392376	11.9893	10.9525	6.89803
Yoruba	Saqqaq	Indian	0.0380858	11.8878	11.6326	7.01229
Yoruba	Saqqaq	Sardinian	0.0377689	13.4036	12.0822	8.80892
Yoruba	Saqqaq	Stuttgart	0.0364774	11.9711	11.1493	7.5293
Yoruba	Saqqaq	Dinka	0.00704364	3.3939	18.3149	17.8046
Yoruba	Saqqaq	San	0.00481855	2.04802	18.4695	17.5084
Yoruba	Saqqaq	Mbuti	0.00465162	2.07259	18.8305	18.1029
Yoruba	Saqqaq	Mandenka	0.000402477	0.20276	20.2369	20.7754
