# Supplementary material for: Genomic study of the Ket: a Paleo-Eskimo-related ethnic group with significant ancient North Eurasian ancestry
Source: Sci Rep. 2016 Feb 11;6:20768. doi: 10.1038/srep20768 (PMC4750364; doi:10.1038/srep20768)
Supplement: Supplementary File 4 [file srep20768-s5.xls]

## Sheet: mt haplogroup frequencies
country	population	ancient	n	L	L1	L2	L3	M	M1	M3	M7	M8	CZ	C	C1	C4	C5	C7	Z	Z1	Z3	Z4	M9	M10	M11	G	G1	G2	G3	G4	M13	D	D4	D1	D3	D2	D5	D6	N	N1	N1a	I	I1	N2	W	W1	W3	W4	W6
Spain	(Epi)Cardial	ancient	18																																				16.6667
Georgia	Abazin		105						2.85714					4.7619					1.90476							0.952381						4.7619										2.85714			3.80952
Georgia	Abkhasian		136						0.735294					5.88235																		2.94118										2.20588			5.14706
Russia	Adygei		155						0.645161					1.29032																		0.645161								0.645161		3.22581			4.51613
US	Akimal O'odham (Pima)		146											48																		0.7
US	Aleut		198																													71.7
Russia	Altaian		414									3.84348		26.0058		2.82609	1.93478		3.83188				0.933333	0.749275	0.721739	3.15362	0.956522	0.23913					10.8536		0.478261		0.466667			0.266667		1.41594
US	Anasazi 1010-2010 YBP	ancient	38											17.9
Russia	Andis		62																							6.45161														4.83871		12.9032			1.6129
US	Apache		38											18.4																		5.3
US	Applegate 1765-2055 YBP	ancient	6											66.7
Armenia	Armenian		66																																				1.5	1.51515		1.51515
US	Athabaskan Alaska		21											4.8
Austria	Austrian		374																																						0.534759	1.06952			1.3369
Russia	Avar		61																																							1.63934			8.19672
Germany	Baalberge culture	ancient	19																																						5.26316
Russia	Bagvalal		33																																					3.0303
Russia	Balkar		140																							0.714286						2.85714								1.42857		0.714286			13.5714
Pakistan	Balochi		39				2.6	33.3																																5.2
Belorussia	Belarusian		350																																							1.14286	0.571429		3.71429
Germany	Bell Beaker culture	ancient	29																																										6.89655
Canada	Bella Coola		84											10																		14
Germany	Bernburg culture	ancient	17																																										5.88235
Pakistan	Brahui		38				2.6	21.1																								5.3								2.6
UK	British		2333																																						0.171453	2.52893	1.45735		1.15731
Kazakhstan	Bronze Age Kazakhstan	ancient	8																																							12.5
Russia	Bronze Age Siberia	ancient	11																9.09091
US	Brooks River 10300 YBP	ancient	8																													12.5
Pakistan	Burusho Hunza		44					22.7						2.3																									2.3			4.5			2.3
Russia	Buryat		421					0.47886			2.86128	0.23943		8.3323	0.700713	4.06413	3.29335		1.45986				0.210214	0.47886	0.210214			10.0722	0.210214		0.700713	4.75867	20.3207		1.68171	0.490499	3.08907			1.20879		0.210214			0.23943
US	Cecil 3600-2860 YBP	ancient	16											56.3																		37.5
Russia	Chamalal		34																																					5.88235
Russia	Chechen		176						1.13636					1.13636																		1.13636								3.40909		4.54545		0.568182	3.97727
Russia	Chelkan		91											15.1												3.2							13.9				8.6								1.1
Russia	Cherkessian		123					0.813008	3.25203					5.69106					1.62602							0.813008						4.06504													3.25203
US	Cheyenne		73											26.0164																		6.84932
Russia	Chukchi		15																								6.7									13
US	Chuvash		21											14.3																		33.3
Mexico	Cochimi		13											46.2
US	Cook 2000 YBP	ancient	23											43.5																		43.5
Mexico	Cora		72											13.8889																		4.16667
Germany	Corded Ware culture	ancient	44																																							2.27273			2.27273
Denmark	Danish		224																																						0.892857	1.78571	0.446429		0.892857
Russia	Dargin		110																																							6.36364		0.909091	0.909091
Canada	Dogrib		42
Russia	Dolgan		154								0.649351					33.1169	5.19481	0.649351		1.2987							0.649351				7.79221		38.961				0.649351
Canada	Dorset 550 YBP	ancient	2																													100
US	Early Aleut 480-1400 YBP	ancient	11																													27.3
Estonia	Estonian		117																																								1.7		2.6
Russia	Even		105								2.85714					30.4762	13.3333	1.90476		7.61905							8.57143	0.952381					21.9048				2.85714
Russia, China	Evenk		341								0.293255			18.7472		24.783	7.55543		0.892375		0.293255					1.17155	0.886217	0.871261	0.290323			4.98035	12.3592		2.89296	0.290323	5.27038
Finland	Finnish		971																																						0.30896	2.05973	2.16272		9.57775
US	Fremont 8000 YBP	ancient	30											13.3																		6.7
France	French		1216																																						0.246711	1.15132	0.904605		1.89145
Germany, Sweden	Funnel Beaker culture	ancient	10
Georgia	Georgian		162					0.644444																								1.23457							1.22716	3.08765		4.34815			3.71358
Germany	German		2490																																						0.120482	1.48594	0.60241		1.72691
Iran	Gilaki		37					2.7																								2.7								2.7
US	Glacial Kame 1200 YBP	ancient	18											16.7																		5.6
US	Great Western Park 900 YBP	ancient	6											66.7
India	Gujarati		34					44.1																															2.9						8.8
Canada	Haida		41											7.31707																		4.87805
China	Han		92					1.07609			10.7957	3.27283		4.34565					3.225				4.34891		3.225	1.07609	1.07609	3.225				16.263					4.34565
Pakistan	Hazara		23					13											13							4.3
US	Hot Springs 1330-320 YBP	ancient	3																													66.6
US	Hourglass Cave 8000 YBP	ancient	1
US	Hualapai		76											48.7
Mexico	Huichol		62											16.129
Hungary	Hungarian		367																																							1.3624	0.544959		5.17711
Czech Republic, Germany, Lithuania, Luxembourg, Poland	Hunter-gatherer Central	ancient	16
Russia	Hunter-gatherer East	ancient	14											21.4286
Portugal, Spain	Hunter-gatherer South	ancient	13																																				15.3846
Russia	Ingush		103						4.85437					1.94175																		2.91262										7.76699			1.94175
Canada	Inuit		30																													3.3
Iran	Iranian		174			0.565517		6.89195		1.13103				1.14943		0.565517			0.568966									0.565517				0.574713	0.565517				0.565517		1.72299	2.86897		4.62184		0.565517	1.71034
Ireland	Irish		299																																							2.67559	0.334448		2.34114
US	Jemez		107											3.7
Russia	Kabardin		150					0.666667	0.666667					6.66667																		3.33333								0.666667		1.33333			6
Pakistan	Kalash		44
Russia	Kalmyk		110							0.9	1.8			1.8	0.9	5.5	2.7		1.8				2.7	0.9		0.9	0.9	6.4					22			1.8	5.5					0.9
Russia	Karachay		106						0.943396																	4.71698						0.943396										3.77358			0.943396
Uzbekistan	Karakalpak		20								5		5						5									5				20
Russia	Karelian		512																0.4							0.2						0.2					3.5					1.8	0.4		1.8
Kazakhstan, Uzbekistan, Russia, China	Kazakh		621					1.95636		0.161031	0.789533	0.636876		6.42448		1.77134	0.966184		1.75958	0.161031			1.1314	0.322061		0.467472	0.484219	6.74895	0.161031	0.648792	0.305314	8.69372	6.60225	0.322061			1.4058	0.161031		1.61965		1.12351	0.162158		0.471498		0.161031	0.322061
Russia	Ket		38											15.8					2.6													2.6													2.6
Russia	Ket (our study)		46													13.0435				2.17391													2.17391											6.52174
Russia	Khakas		57									3.5		5.3		14													1.8				16
Russia	Khamnigan		99								3			4		7.1	5.1						1					9.1	1		1		25		5.1	1	2
Russia	Khanty		106											7.5			2.8											1.9				16								0.9
Mexico	Kiliwa		7
South Korea, China	Korean		151					0.66755			9.28675	3.34238		0.682119					2.00265				1.29603	2.00265			1.96358	5.98344	1.96358			7.27947	21.8278				8.62649
Russia	Kumandin		52											41.5																			15.1				3.8
Mexico	Kumiai		16											37.5
Russia	Kumyk		112						0.892857																	2.67857						0.892857								0.892857		5.35714			1.78571
Iran, Turkmenistan	Kurd		77											3.90649																			3.8961							1.28831		2.58701			2.5974
Kyrgyzstan, Uzbekistan	Kyrgyz		364					1.65852		0.274725	1.37363	0.824176		9.07033		2.74725	1.92308		0.820604			0.274725	0.553846	0.826374			1.37363	4.94368	0.274725		0.274725	6.31676	11.8132	0.274725			2.74725			0.274725		0.549451	0.549451		0.274725	0.549451			0.549451
US	Late Pre-Contact Aleuts 750-1300 YBP	ancient	52																													76.9
Latvia	Latvian		114																							0.9																	5.3		4.4
Russia	Lezgin		46																													4.34783										4.34783
Austria, Germany	Linear Pottery culture	ancient	102																																						12.7451				2.94118
Lithuania	Lithuanian		343																																							2.04665	1.18805		2.05044
Iran	Lur		17
Pakistan	Makrani		33		3	9.1	27.3	9.1																																3
Canada	Manitoulin Island Ojibwa		33											27.2727																		3.0303
Russia	Mansi		161					0.608696						17.3783			1.25217									3.71304		0.626087				12.4261												1.25217
Mexico	Mayan		78											15.3846																		6.41026
Mexico	Mayan (Copan) 1825 YBP	ancient	9											89																		11
Mexico	Mayan (Xcaret) 1700 YBP	ancient	24											8
Iran	Mazandarian		21			4.8																																		9.5		4.8			9.5
Canada	Micmac		6											16.6667
US	Mine Canyon 1765-2055 YBP	ancient	12											8.3
US	Mink Island 4700-1620 YBP	ancient	6																													83.3
Canada	Minnesota Chippewa		26											23.1																		11.5
Mexico	Mixe		68											23.5294																		8.82353
Mexico	Mixtec		115											6.95652																		3.47826
US	Mohawk		123											23.5772																		1.62602
Mongolia, China	Mongolian		336					3.55119			0.885417	0.908036		12.5262		1.18899	0.29375		3.29643				1.78333	0.59375	0.291667	1.4872	0.29375	6.84464			0.291667	21.122	1.53869				3.27649			0.29375					0.291369
US	Morse 700 YBP	ancient	9											55.6
Russia	Mountain Jew		23																																							4.34783
Mexico	N. Ixhuatlancillo		10											30																		20
Mexico	N. Necoxtla		25
US	N. Paiute/Shoshoni		94											9.6																		47.9
Mexico	N. Xochimilco		35											8.57143
Mexico	N. Zitlala		14
Mexico	Nahua-Atocpan		50											18																		4
Mexico	Nahua-Cuetzalan		46											15.2174																		2.17391
US	Navajo		64											4.7
Spain	Neolithic Basque Country & Navarre	ancient	43																																							2.32558
Portugal	Neolithic Portugal	ancient	17
Russia	Nganasan		24											33.3					4.2													29.2
Russia	Nganasan (our study)		24													12.5	33.3333			4.16667								4.16667					12.5
Russia	Nogai		261	0.383142				1.91571	0.383142					7.66284					2.29885							4.98084						6.89655								0.383142		2.68199			3.83142
US	Norris Farms 4975 YBP	ancient	108											42.6																		8.3
Mexico	North Mexico		199											26.1																		6.5
Canada	Northern Ontario Ojibwa		28											7.1
Norway	Norwegian		628																																						0.318471	1.75159	0.159236		1.75159
Canada	Nuu-Chah-Nulth		102											15.7																		25.5
US	Ohio Hopewell Mound Group 200 YBP	ancient	34											29.4																		20.6
US	On-Your-Knees Cave 800 YBP	ancient	1																													100
US	Orendorf 200 YBP	ancient	11											27.3																		27.3
Russia, Georgia	Ossetian		162						3.08642					1.23457					0.617284							0.617284						7.40741								1.23457		0.617284			3.08642
Mexico	Otomi		68											29.4118																		5.88235
Mexico	Pai Yuman		27											25.9
US	Paisley 5 Mile Point Caves 650-850 YBP	ancient	2
Pakistan	Pakistani		100			1		47											1							1														3					1
Pakistan	Parsi		44					54.5
Uzbekistan	Pashtun		98					3.06122		3.06122						2.04082			2.04082								1.02041		1.02041				2.04082							1.02041
Pakistan	Pathan		44					29.5																															4.5	2.3		2.3			4.5
US	Pawnee		5
US	Pete Klunk Mound Group 200 YBP	ancient	39											48.7																		12.8
US	Pima		97											84.5361																		1.03093
Sweden	Pitted Ware culture	ancient	19
US	Plateau Sahaptian 9200 YBP	ancient	8											25																		25
US	Plateau Salish 860-5905 YBP	ancient	11											9.1																		9.1
Poland	Pole		961				0.104058	0.832466						0.104058														0.104058												0.832466		1.76899			3.22581
Mexico	Purepecha		34											23.5294																		8.82353
US	Pyramid Lake (Wizards Beach) 2500-1300 YBP	ancient	1											100
US	Pyramid Lake 1010-2010 YBP	ancient	18																													55.6
US	Quechua/Cocopa		22											31.8
Germany	Rössen culture	ancient	11																																						9.09091
Russia	Russian		445					0.674157	0.449438										0.674157					0.224719								0.224719					0.224719		0.224719	0.449438		2.02247			1.79775
Finnland	Saami		176																3.4													5.1													0.6
Canada	Sadlermiut 3500-1200 YBP	ancient	18																													44
Germany	Salzmünde culture	ancient	29																																						6.89655
Canada	San Martin		21											5																		29
US	Schild Late Woodland 14000 YBP	ancient	19											21.1																		5.3
US	Schild Mississippian 500-1500 YBP	ancient	47											23.4																		8.5
Germany	Schöningen group	ancient	33																																						3.0303				9.09091
Scotland	Scot		1853																																						0.0539665	3.07609	1.02536		0.593632
Russia	Selkup (our study)		15													20
Mexico	Seri		8											87.5
Russia	Shor		110											6.34545		6.33636	0.894545		1.81091					3.67455									14.5636				1.81091					2.70545
Tajikistan	Shugnan		44											18.2																												2.3			4.5
Pakistan	Sindhi		23					30.4																																		8.7			17.4
US	Sisseton/Wahpeton Sioux		45											17.7778																		4.44444
Slovakia	Slovak		581																																						0.344234	0.860585	2.0654		2.0654
Slovenia	Slovenian		358																																						0.558659	2.23464	0.558659		2.23464
US	Stillwater Marsh 3600-2860 YBP	ancient	21																													57.1
Sweden	Swedish		307											0.3					0.3																							3.3			1.3
Switzerland	Swiss		225																																							0.888889			1.77778
Russia	Tabasaran		52																													3.84615								5.76923
US	Tahono O'odham (Papago)		42											35.7
Tajikistan, Uzbekistan	Tajik		308					1.95195			0.974026			3.24805		9.74416	0.324675		0.328571				0.324675	1.3026	0.649351			0.977922	0.328571			0.324675	5.83766				3.57532			1.3026		0.328571			5.83766
US	Takic		15											53.3																		26.7
Mexico	Tarahumara		88											38.6364																		5.68182
Canada	Tatshenshini-Alsek Glacier 500-675 YBP	ancient	1
Russia	Telengit		126					1.5746			1.5746			12.5714		1.57778	1.57778								1.5746	1.57143		1.57778					19.7778							0.788889	0.785714	1.5746
Russia	Teleut		86											18.5302		3.51279	4.62209		4.66395						3.49302								23.4605				2.32209
Canada	Thule 1000-400 YBP		15
Mexico	Tlatelolco Post-Classic Aztec 800 YBP	ancient	23											4.3																		17.4
US	Tommy Site 2000 YBP	ancient	36											13.9																		13.9
France	Treilles culture	ancient	29
Mexico	Triqui		107
Russia	Tubalar		143											28.1483					1.34056														19.9671				4.85524
Turkey, Azerbaijan	Turkish		194					4.12371																		0.515464						1.54691								0.515464		2.05464			1.03093
Turkmenistan, Uzbekistan	Turkmen		310					1.93839		0.645161	0.645161			4.83645		1.29032	0.645161						0.322581			0.322581	1.6129	1.6129				3.23226	10				0.645161		0.322581	0.322581	0.317419	0.967742	0.322581				0.322581	0.322581	0.967742
Canada	Turtle Mountain Chippewa		86											19.8
Russia	Tuvinian		105											21		18	11		1				1				1.9	3.8	1				8.6		1	2.9	2.9					2.9
Ukraine	Ukrainian		346																																							0.578035	1.15607		2.60116
Germany	Unetice culture	ancient	94																																							5.31915	7.44681		4.25532
Mexico	Uto-Aztecan		14											42.9																		28.6
Kazakhstan, Kyrgyzstan, China	Uygur		118					2.51441			6.76102	3.39661		3.38814									0.838983					5.06102	0.836441			14.4305	1.69492				1.67288								2.54915
Uzbekistan, China	Uzbek		468		0.42735			1.70598		0.42735	1.49573	0.213675		2.13547		4.2735	0.42735		0.424359	0.213675			1.06838		0.210684	0.426068		2.55812	0.851709		0.42735	3.84829	6.41026			0.213675	1.91709		1.27607	0.641026		0.854701	1.28205		0.85641		0.641026
US	Vantage 850-1150 YBP	ancient	7											14.3																		42.9
Russia	Veps		64																																								1.6		1.6
US	Washo		28											35.7																		10.7
US	Western Basketmaker II 2500-1300 YBP	ancient	23											4.3																		4.3
Canada	Wisconsin Chippewa		77											29.9																		2.6
US	Wishram		33																													27.3
US	Wishram 290-3290 YBP	ancient	33																													27.3
US	Yakama		42											7.1																		16.7
Russia	Yakut		576					0.345312			0.866146			8.88281		26.5556	6.59028	0.173611			0.694444						0.703646	3.81892			2.60417	2.94531	12.1597		0.175	0.175	13.7198								1.38698
US	Yok-Utian		17											11.8																		47.1
Russia	Yukaghir		22													36.3636	18.1818			13.6364							4.54545						9.09091				4.54545
Mexico	Yuman, Delta		23											43.5
Mexico	Yuman, River		22											36.4
Mexico	Zapotec		100											30																		5
US	Zuni		70											8.6
[truncated: 69 more columns]

## Sheet: references
Abe S, Usami S, Shinkawa H, Weston MD, Overbeck LD, Hoover DM, Kenyon JB, Horai S, Kimberling WJ. Phylogenetic analysis of mitochondrial DNA in Japanese pedigrees of sensorineural hearing loss associated with the A1555G mutation from Swanetia. Eur J Hum Genet. 1998; 6(6):563-569.
Abu-Amero KK, Larruga JM, Cabrera VM, González AM. Mitochondrial DNA structure in the Arabian Peninsula. BMC Evol Biol. 2008; 8:45.
Achilli A, Olivieri A, Pala M, Metspalu E, Fornarino S, Battaglia V, Accetturo M, Kutuev I, Khusnutdinova E, Pennarun E, Cerutti N, Di Gaetano C, Crobu F, Palli D, Matullo G, Santachiara-Benerecetti AS, Cavalli-Sforza LL, Semino O, Villems R, Bandelt HJ, Piazza A, Torroni A Mitochondrial DNA variation of modern Tuscans supports the near eastern origin of Etruscans. Am J Hum Genet. 2007; 80(4):759…
Alfonso-Sánchez MA, Cardoso S, Martínez-Bouzas C, Peña JA, Herrera RJ, Castro A, Fernández-Fernández I, De Pancorbo MM. Mitochondrial DNA haplogroup diversity in Basques: a reassessment based on HVI and HVII polymorphisms. Am J Hum Biol. 2008; 20(2):154-164.
Alfonso-Sánchez MA, Martı´nez-Bouzas C, Castro A, Pen˜ a JA, Ferna´ndez- Fernández I, Herrera RJ, de Pancorbo MM Sequence polymorphisms of the mtDNA control region in a human isolate: The Georgians from Swanetia. J Hum Genet. 2006; 51(5):429-439.
Alshamali F, Brandstätter A, Zimmermann B, Parson W. Mitochondrial DNA control region variation in Dubai, United Arab Emirates. Forensic Sci Int Genet. 2008; 2(1):e9-10.
Alvarez JC, Johnson DL, Lorente JA, Martinez-Espin E, Martinez-Gonzalez LJ, Allard M, Wilson MR, Budowle B Characterization of human control region sequences for Spanish individuals in a forensic mtDNA data set. Leg Med (Tokyo). 2007; 9(6):293-304.
Alvarez-Iglesias V, Mosquera-Miguel A, Cerezo M, Quintáns B, Zarrabeitia MT, Cuscó I, Lareu MV, García O, Pérez-Jurado L, Carracedo A, Salas A. New Population and Phylogenetic Features of the Internal Variation within Mitochondrial DNA Macro-Haplogroup R0. PLoS One. 2009; 4(4):e5112.
Al-Zahery N, Pala M, Battaglia V, Grugni V, Hamod MA, Hooshiar Kashani B, Olivieri A, Torroni A, Santachiara-Benerecetti AS, Semino O. In search of the genetic footprints of Sumerians: a survey of Y-chromosome and mtDNA variation in the Marsh Arabs of Iraq. BMC Evol Biol. 2011; 11:288.
Al-Zahery N, Semino O, Benuzzi G, Magri C, Passarino G, Torroni A, Santachiara-Benerecetti AS Y-chromosome and mtDNA polymorphisms in Iraq, a crossroad of the early human dispersal and of post-Neolithic migrations. Mol Phylogenet Evol. 2003; 28(3):458-472.
Amar S, Shamir A, Ovadia O, Blanaru M, Reshef A, Kremer I, Rietschel M, Schulze TG, Maier W, Belmaker RH, Ebstein RP, Agam G, Mishmar D. Mitochondrial DNA HV lineage increases the susceptibility to schizophrenia among Israeli Arabs. Schizophr Res. 2007; 94(1-3):354-358.
Baasner A, Madea B. Sequence polymorphisms of the mitochondrial DNA control region in 100 German Caucasians. J Forensic Sci. 2000; 45(6):1343-1348.
Baasner A, Schäfer C, Junge A, Madea B. Polymorphic sites in human mitochondrial DNA control region sequences: population data and maternal inheritance. Forensic Sci Int. 1998; 98(3):169-178.
Babalini C, Martínez-Labarga C, Tolk HV, Kivisild T, Giampaolo R, Tarsi T, Contini I, Barać L, Janićijević B, Martinović Klarić I, Pericić M, Sujoldzić A, Villems R, Biondi G, Rudan P, Rickards O. The population history of the Croatian linguistic minority of Molise (southern Italy): a maternal view. Eur J Hum Genet. 2005; 13(8):902-912.
Belledi M, Poloni ES, Casalotti R, Conterio F, Mikerezi I, Tagliavini J, Excoffier L. Maternal and paternal lineages in Albania and the genetic structure of Indo-European populations. Eur J Hum Genet. 2000; 8(7):480-486.
Belyaeva O, Bermisheva M, Khrunin A, Slominsky P, Bebyakova N, Khusnutdinova E, Mikulich A, Limborska S. Mitochondrial DNA variations in Russian and Belorussian populations. Hum Biol. 2003; 75(5):647-660.
Bertranpetit J, Sala J, Calafell F, Underhill PA, Moral P, Comas D Human mitochondrial DNA variation and the origin of Basques. Ann Hum Genet. 1995; 59(Pt 1):63-81.
Betty DJ, Chin-Atkins AN, Croft L, Sraml M, Easteal S. Multiple independent origins of the COII/tRNA(Lys) intergenic 9-bp mtDNA deletion in aboriginal Australians. Am J Hum Genet. 1996; 58(2):428-433.
Bini C, Ceccardi S, Luiselli D, Ferri G, Pelotti S, Colalongo C, Falconi M, Pappalardo G. Different informativeness of the three hypervariable mitochondrial DNA regions in the population of Bologna (Italy). Forensic Sci Int. 2003; 135(1):48-52.
Bogácsi-Szabó E, Kalmár T, Csányi B, Tömöry G, Czibula A, Priskin K, Horváth F, Downes CS, Raskó I. Mitochondrial DNA of ancient Cumanians: culturally Asian steppe nomadic immigrants with substantially more western Eurasian mitochondrial DNA lineages. Hum Biol. 2005; 77(5):639-662.
Bosch E, Calafell F, González-Neira A, Flaiz C, Mateu E, Scheil HG, Huckenbeck W, Efremovska L, Mikerezi I, Xirotiris N, Grasa C, Schmidt H, Comas D. Paternal and maternal lineages in the Balkans show a homogeneous landscape over linguistic barriers, except for the isolated Aromuns. Ann Hum Genet. 2006; 70(Pt 4):459-487.
Brakez Z, Bosch E, Izaabel H, Akhayat O, Comas D, Bertranpetit J, Calafell F. Human mitochondrial DNA sequence variation in the Moroccan population of the Souss area. Ann Hum Biol. 2001; 28(3):295-307.
Bramanti B, Thomas MG, Haak W, Unterlaender M, Jores P, Tambets K, Antanaitis-Jacobs I, Haidle MN, Jankauskas R, Kind CJ, Lueth F, Terberger T, Hiller J, Matsumura S, Forster P, Burger J. Genetic discontinuity between local hunter-gatherers and central Europe's first farmers. Science. 2009; 326(5949):137-140.
Brandstätter A, Klein R, Duftner N, Wiegand P, Parson W. Application of a quasi-median network analysis for the visualization of character conflicts to a population sample of mitochondrial DNA control region sequences from southern Germany (Ulm). Int J Legal Med. 2006; 120(5):310-314.
Brandstätter A, Niederstätter H, Pavlic M, Grubwieser P, Parson W. Generating population data for the EMPOP database - an overview of the mtDNA sequencing and data evaluation processes considering 273 Austrian control region sequences as example. Forensic Sci Int. 2007; 166(2-3):164-175.
Calafell F, Underhill P, Tolun A, Angelicheva D, Kalaydjieva L From Asia to Europe: mitochondrial DNA sequence variability in Bulgarians and Turks. Ann Hum Genet. 1996; 60(Pt 1):35-49.
Cali F, Le Roux MG, D'Anna R, Flugy A, De Leo G, Chiavetta V, Ayala GF, Romano V. MtDNA control region and RFLP data for Sicily and France. Int J Legal Med. 2001; 114(4-5):229-231.
Cardoso S, Alfonso-Sánchez MA, Valverde L, Odriozola A, Pérez-Miranda AM, Peña JA, de Pancorbo MM. The maternal legacy of Basques in northern navarre: New insights into the mitochondrial DNA diversity of the Franco-Cantabrian area. Am J Phys Anthropol. 2011; 145(3):480-488.
Cardoso S, Zarrabeitia MT, Valverde L, Odriozola A, Alfonso-Sánchez MA, de Pancorbo MM. Variability of the Entire Mitochondrial DNA Control Region in a Human Isolate from the Pas Valley (Northern Spain). J Forensic Sci. 2010; 55(5):1196-1201.
Casas MJ, Hagelberg E, Fregel R, Larruga JM, González AM. Human mitochondrial DNA diversity in an archaeological site in al-Andalus: genetic impact of migrations from North Africa in medieval Spain. Am J Phys Anthropol. 2006; 131(4):539-551.
Cerný V, Mulligan CJ, Rídl J, Zaloudková M, Edens CM, Hájek M, Pereira L. Regional differences in the distribution of the sub-Saharan, West Eurasian, and South Asian mtDNA lineages in Yemen. Am J Phys Anthropol. 2008; 136(2):128-137.
Chaix R, Quintana-Murci L, Hegay T, Hammer MF, Mobasher Z, Austerlitz F, Heyer E. From social to genetic structures in central Asia. Curr Biol. 2007; 17(1):43-48.
Chandler H, Sykes B, J. Zilhão. Using ancient DNA to examine genetic continuity at the Mesolithic-Neolithic transition in Portugal. in Arias P, Ontañón R, García-Moncó C (eds.), Actas dell III Congreso del Neolítico en la Península Ibérica, Santander, Monografías del Instituto internacional de Investigaciones Prehistóricas de Cantabria 1 2005: 781-786.
Chandler, H. Using Ancient DNA to Link Culture and Biology in Human Populations (University of Oxford, 2003).
Chen F, Wang SY, Zhang RZ, Hu YH, Gao GF, Liu YH, Kong QP. Analysis of mitochondrial DNA polymorphisms in Guangdong Han Chinese. Forensic Sci Int Genet. 2008; 2(2):150-153.
Cherni L, Fernandes V, Pereira JB, Costa MD, Goios A, Frigi S, Yacoubi-Loueslati B, Amor MB, Slama A, Amorim A, El Gaaied AB, Pereira L. Post-last glacial maximum expansion from Iberia to North Africa revealed by fine characterization of mtDNA H haplogroup in Tunisia. Am J Phys Anthropol. 2009; 139(2):253-260.
Cherni L, Loueslati BY, Pereira L, Ennafaâ H, Amorim A, El Gaaied AB. Female gene pools of Berber and Arab neighboring communities in central Tunisia: microstructure of mtDNA variation in North Africa. Hum Biol. 2005; 77(1):61-70.
Comas D, Calafell F, Bendukidze N, Fañanás L, Bertranpetit J. Georgian and kurd mtDNA sequence analysis shows a lack of correlation between languages and female genetic lineages. Am J Phys Anthropol. 2000; 112(1):5-16.
Comas D, Calafell F, Mateu E, Pérez-Lezaun A, Bertranpetit J Geographic variation in human mitochondrial DNA control region sequence: the population history of Turkey and its relationship to the European populations. Mol Biol Evol. 1996; 13(8):1067-1077.
Comas D, Calafell F, Mateu E, Pérez-Lezaun A, Bosch E, Martínez-Arias R, Clarimon J, Facchini F, Fiori G, Luiselli D, Pettener D, Bertranpetit J Trading genes along the silk road: mtDNA sequences and the origin of central Asian populations. Am J Hum Genet. 1998; 63(6):1824-1838.
Comas D, Plaza S, Wells RS, Yuldaseva N, Lao O, Calafell F, Bertranpetit J. Admixture, migrations, and dispersals in Central Asia: evidence from maternal DNA lineages. Eur J Hum Genet. 2004; 12(6):495-504.
Côrte-Real HB, Macaulay VA, Richards MB, Hariti G, Issad MS, Cambon-Thomsen A, Papiha S, Bertranpetit J, Sykes BC. Genetic diversity in the Iberian Peninsula determined from mitochondrial sequence analysis. Ann Hum Genet. 1996; 60(Pt 4):331-350.
Coudray C, Olivieri A, Achilli A, Pala M, Melhaoui M, Cherkaoui M, El-Chennawi F, Kossmann M, Torroni A, Dugoujon JM. The complex and diversified mitochondrial gene pool of Berber populations. Ann Hum Genet. 2009; 73(2):196-214.
Crespillo M, Luque JA, Paredes M, Fernández R, Ramírez E, Valverde JL Mitochondrial DNA sequences for 118 individuals from northeastern Spain. Int J Legal Med. 2000; 114(1-2):130-132.
Crubézy E, Amory S, Keyser C, Bouakaze C, Bodner M, Gibert M, Röck A, Parson W, Alexeev A, Ludes B. Human evolution in Siberia: from frozen bodies to ancient DNA. BMC Evol Biol. 2010; 10:25.
Der Sarkissian C, Balanovsky O, Brandt G, Khartanovich V, Buzhilova A, Koshel S, V Zaporozhchenko, Gronenborn D, Moiseyev V, Kolpakov E, Shumkin V, Alt KW, E Balanovska E, Cooper A, Haak W, The Genographic Consortium. Ancient DNA Reveals Prehistoric Gene-Flow From Siberia in the Complex Human Population History of North East Europe. PLoS Genet. 2013; 9(2):e1003296s.
Derbeneva OA, Starikovskaya EB, Wallace DC, Sukernik RI. Traces of early Eurasians in the Mansi of northwest Siberia revealed by mitochondrial DNA analysis. Am J Hum Genet. 2002; 70(4):1009-1014.
Derenko M, Malyarchuk B, Grzybowski T, Denisova G, Dambueva I, Perkova M, Dorzhu C, Luzina F, Lee HK, Vanecek T, Villems R, Zakharov I. Phylogeographic analysis of mitochondrial DNA in northern Asian populations. Am J Hum Genet. 2007; 81(5):1025-1041.
Derenko MV, Grzybowski T, Malyarchuk BA, Dambueva IK, Denisova GA, Czarny J, Dorzhu CM, Kakpakov VT, Miścicka-Sliwka D, Woźniak M, Zakharov IA. Diversity of mitochondrial DNA lineages in South Siberia. Ann Hum Genet. 2003; 67(Pt 5):391-411.
Derenko MV, Malyarchuk BA, Dambueva IK, Shaikhaev GO, Dorzhu CM, Nimaev DD, Zakharov IA. Mitochondrial DNA variation in two South Siberian Aboriginal populations: implications for the genetic history of North Asia. Hum Biol. 2000; 72(6):945-973.
Devor EJ, Abdurakhmonov I, Zlojutro M, Millis MP, Galbraith JJ, Crawford MH, Shermatov S, Buriev Z, Abdukarimov A Gene Flow at the Crossroads of Humanity: mtDNA Sequence Diversity and Alu Insertion Polymorphism Frequencies in Uzbekistan. The Open Genomics Journal, 2009, 2:1-11.
Di Benedetto G, Ergüven A, Stenico M, Castrì L, Bertorelle G, Togan I, Barbujani G. DNA diversity and population admixture in Anatolia. Am J Phys Anthropol. 2001; 115(2):144-156.
Di Rienzo A, Wilson AC. Branching pattern in the evolutionary tree for human mitochondrial DNA. Proc Natl Acad Sci U S A. 1991; 88(5):1597-1601.
Dimo-Simonin N, Grange F, Taroni F, Brandt-Casadevall C, Mangin P. Forensic evaluation of mtDNA in a population from south west Switzerland. Int J Legal Med. 2000; 113(2):89-97.
Dubut V, Chollet L, Murail P, Cartault F, Béraud-Colomb E, Serre M, Mogentale-Profizi N. mtDNA polymorphisms in five French groups: importance of regional sampling. Eur J Hum Genet. 2004; 12(4):293-300.
Ennafaa H, Fregel R, Khodjet-El-Khil H, González AM, Mahmoudi HA, Cabrera VM, Larruga JM, Benammar-Elgaaïed A. Mitochondrial DNA and Y-chromosome microstructure in Tunisia. J Hum Genet. 2011; 56(10):734-741.
Fadhlaoui-Zid K, Plaza S, Calafell F, Ben Amor M, Comas D, Bennamar El gaaied A. Mitochondrial DNA heterogeneity in Tunisian Berbers. Ann Hum Genet. 2004; 68(Pt 3):222-233.
Fadhlaoui-Zid K, Rodríguez-Botigué L, Naoui N, Benammar-Elgaaied A, Calafell F, Comas D. Mitochondrial DNA structure in North Africa reveals a genetic discontinuity in the Nile Valley. Am J Phys Anthropol. 2011; 145(1):107-117.
Falchi A, Giovannoni L, Calo CM, Piras IS, Moral P, Paoli G, Vona G, Varesi L. Genetic history of some western Mediterranean human isolates through mtDNA HVR1 polymorphisms. J Hum Genet. 2006; 51(1):9-14.
Fedorova SA, Bermisheva MA, Villems R, Maksimova NR, Khusnutdinova EK. Analysis of mitochondrial DNA haplotypes in yakut population. Mol Biol (Mosk). 2003; 37(4):643-653.
Finnilä S, Lehtonen MS, Majamaa K Phylogenetic network for European mtDNA. Am J Hum Genet. 2001; 68(6):1475-1484.
Forster P, Calì F, Röhl A, Metspalu E, D'Anna R, Mirisola M, De Leo G, Flugy A, Salerno A, Ayala G, Kouvatsi A, Villems R, Romano V Continental and subcontinental distributions of mtDNA control region types. Int J Legal Med. 2002; 116(2):99-108.
Francalacci P, Bertranpetit J, Calafell F, Underhill PA. Sequence diversity of the control region of mitochondrial DNA in Tuscany and its implications for the peopling of Europe. Am J Phys Anthropol. 1996; 100(4):443-460.
Fu Q, Mittnik A, Johnson PLF, Bos K, Lari M, Bollongino R, Sun C, Giemsch L, Schmitz R, Burger J, Ronchitelli AM, Martini F, Cremonesi RG, Svoboda J, Bauer P, Caramelli D, Castellano S, Reich D, Pääbo S, Krause J. A revised timescale for human evolution based on ancient mitochondrial genomes. Curr Biol. 2013; http://dx.doi.org/10.1016/j.cub.2013.02.044
Fucharoen G, Fucharoen S, Horai S Mitochondrial DNA polymorphisms in Thailand. J Hum Genet. 2001; 46(3):115-125.
Gamba C, Fernández E, Tirado M, Deguilloux MF, Pemonge MH, Utrilla P, Edo M, Molist M, Rasteiro R, Chikhi L, Arroyo-Pardo E. Ancient DNA from an Early Neolithic Iberian population supports a pioneer colonization by first farmers. Mol Ecol. 2012;21(1):45-56.
García O, Fregel R, Larruga JM, Alvarez V, Yurrebaso I, Cabrera VM, González AM. Using mitochondrial DNA to test the hypothesis of a European post-glacial human recolonization from the Franco-Cantabrian refuge. Heredity. 2010; 106(1):37-45.
Gokcumen O, Dulik MC, Pai AA, Zhadanov SI, Rubinstein S, Osipova LP, Andreenkov OV, Tabikhanova LE, Gubina MA, Labuda D, Schurr TG. Genetic Variation in the Enigmatic Altaian Kazakhs of South-Central Russia: Insights into Turkic Population History. Am J Phys Anthropol. 2008; 136(3):278-293.
González AM, Brehm A, Pérez JA, Maca-Meyer N, Flores C, Cabrera VM. Mitochondrial DNA affinities at the Atlantic fringe of Europe. Am J Phys Anthropol. 2003; 120(4):391-404.
González AM, Cabrera VM, Larruga JM, Tounkara A, Noumsi G, Thomas BN, Moulds JM. Mitochondrial DNA variation in Mauritania and Mali and their genetic relationship to other Western Africa populations. Ann Hum Genet. 2006; 70(Pt 5):631-657.
González AM, Karadsheh N, Maca-Meyer N, Flores C, Cabrera VM, Larruga JM. Mitochondrial DNA variation in Jordanians and their genetic relationship to other Middle East populations. Ann Hum Biol. 2008; 35(2):212-231.
Goodacre S, Helgason A, Nicholson J, Southam L, Ferguson L, Hickey E, Vega E, Stefánsson K, Ward R, Sykes B. Genetic evidence for a family-based Scandinavian settlement of Shetland and Orkney during the Viking periods. Heredity. 2005; 95(2):129-135.
Grzybowski T, Malyarchuk BA, Derenko MV, Perkova MA, Bednarek J, Woźniak M. Complex interactions of the Eastern and Western Slavic populations with other European groups as revealed by mitochondrial DNA analysis. Forensic Sci Int Genet. 2007; 1(2):141-147.
Haak W, Balanovsky O, Sanchez JJ, Koshel S, Zaporozhchenko V, Adler CJ, Der Sarkissian CS, Brandt G, Schwarz C, Nicklisch N, Dresely V, Fritsch B, Balanovska E, Villems R, Meller H, Alt KW, Cooper A; Members of the Genographic Consortium. Ancient DNA from European early neolithic farmers reveals their near eastern affinities. PLoS Biol. 2010; 8(11):e1000536.
Haak W, Brandt G, de Jong HN, Meyer C, Ganslmeier R, Heyd V, Hawkesworth C, Pike AW, Meller H, Alt KW. Ancient DNA, Strontium isotopes, and osteological analyses shed light on social and kinship organization of the Later Stone Age. Proc Natl Acad Sci U S A. 2008; 105(47):18226-18231.
Haak W, Forster P, Bramanti B, Matsumura S, Brandt G, Tänzer M, Villems R, Renfrew C, Gronenborn D, Alt KW, Burger J. Ancient DNA from the first European farmers in 7500-year-old Neolithic sites. Science. 2005; 310(5750):1016-1018.
Haber M, Youhanna SC, Balanovsky O, Saade S, Martínez-Cruz B, Ghassibe-Sabbagh M, Shasha N, Osman R, El Bayeh H, Koshel S, Zaporozhchenko V, Balanovska E, Soria-Hernanz DF, Platt DE, Zalloua PA. mtDNA Lineages Reveal Coronary Artery Disease-Associated Structures in the Lebanese Population. Ann Hum Genet. 2011; 76(1):1-8.
Handt O, Richards M, Trommsdorff M, Kilger C, Simanainen J, Georgiev O, Bauer K, Stone A, Hedges R, Schaffner W Molecular genetic analyses of the Tyrolean Ice Man. Science. 1994; 264(5166):1775-1778.
Harich N, Costa MD, Fernandes V, Kandil M, Pereira JB, Silva NM, Pereira L. The trans-Saharan slave trade - clues from interpolation analyses and high-resolution characterization of mitochondrial DNA lineages. BMC Evol Biol. 2010; 10:138.
Harvey M, Gordon K, Owens K, Lee M, King MC MtDNA sequences from Balkan populations.
Hedman M, Brandstätter A, Pimenoff V, Sistonen P, Palo JU, Parson W, Sajantila A. Finnish mitochondrial DNA HVS-I and HVS-II population data. Forensic Sci Int. 2007; 172(2-3):171-178.
Helgason A, Hickey E, Goodacre S, Bosnes V, Stefánsson K, Ward R, Sykes B mtDNA and the islands of the North Atlantic: estimating the proportions of Norse and Gaelic ancestry. Am J Hum Genet. 2001; 68(3):723-737.
Helgason A, Nicholson G, Stefánsson K, Donnelly P. A reassessment of genetic diversity in Icelanders: strong evidence from multiple loci for relative homogeneity caused by genetic drift. Ann Hum Genet. 2003; 67(Pt 4):281-297.
Helgason A, Sigureth ardóttir S, Gulcher JR, Ward R, Stefánsson K mtDNA and the origin of the Icelanders: deciphering signals of recent population history. Am J Hum Genet. 2000; 66(3):999-1016.
Hervella M, Izagirre N, Alonso S, Fregel R, Alonso A, Cabrera VM, de la Rúa C. Ancient DNA from Hunter-Gatherer and Farmer Groups from Northern Spain Supports a Random Dispersion Model for the Neolithic Expansion into Europe. PLoS one. 2012; 7(4):e34417.
Hervella M. Variación temporal del ADNmt en Poblaciones de la Cornisa Cantábrica. Contribución del ADN antiguo (University of the Basque Country, 2010)
Hofmann S, Jaksch M, Bezold R, Mertens S, Aholt S, Paprotta A, Gerbitz KD. Population genetics and disease susceptibility: characterization of central European haplogroups by mtDNA gene mutations, correlation with D loop variants and association with disease. Hum Mol Genet. 1997; 6(11):1835-1846.
Horai S, Murayama K, Hayasaka K, Matsubayashi S, Hattori Y, Fucharoen G, Harihara S, Park KS, Omoto K, Pan IH mtDNA polymorphism in East Asian Populations, with special reference to the peopling of Japan. Am J Hum Genet. 1996; 59(3):579-590.
Imaizumi K, Parsons TJ, Yoshino M, Holland MM. A new database of mitochondrial DNA hypervariable regions I and II sequences from 162 Japanese individuals. Int J Legal Med. 2002; 116(2):68-73.
Irwin J, Egyed B, Saunier J, Szamosi G, O'Callaghan J, Padar Z, Parsons TJ. Hungarian mtDNA population databases from Budapest and the Baranya county Roma. Int J Legal Med. 2007; 121(5):377-383.
Irwin J, Saunier J, Strouss K, Paintner C, Diegoli T, Sturk K, Kovatsi L, Brandstätter A, Cariolou MA, Parson W, Parsons TJ. Mitochondrial control region sequences from northern Greece and Greek Cypriots. Int J Legal Med. 2008; 122(1):87-89.
Irwin JA, Ikramov A, Saunier J, Bodner M, Amory S, Röck A, O'Callaghan J, Nuritdinov A, Atakhodjaev S, Mukhamedov R, Parson W, Parsons TJ. The mtDNA composition of Uzbekistan: a microcosm of Central Asian patterns. Int J Legal Med. 2010; 124(3):195-204.
Irwin JA, Saunier JL, Beh P, Strouss KM, Paintner CD, Parsons TJ. Mitochondrial DNA control region variation in a population sample from Hong Kong, China. Forensic Sci Int Genet. 2009; 3(4):e119-25.
Irwin JA, Saunier JL, Strouss KM, Diegoli TM, Sturk KA, O'Callaghan JE, Paintner CD, Hohoff C, Brinkmann B, Parsons TJ. Mitochondrial control region sequences from a Vietnamese population sample. Int J Legal Med. 2008; 122(3):257-259.
Kaessmann H, Zöllner S, Gustafsson AC, Wiebe V, Laan M, Lundeberg J, Uhlén M, Pääbo S. Extensive linkage disequilibrium in small human populations in Eurasia. Am J Hum Genet. 2002; 70(3):673-685.
Kaldma K, Kivisild T, Parik J, Villems R. Mitochondrial DNA lineages in Ossetes.
Karachanak S, Carossa V, Nesheva D, Olivieri A, Pala M, Hooshiar Kashani B, Grugni V, Battaglia V, Achilli A, Yordanov Y, Galabov AS, Semino O, Toncheva D, Torroni A. Bulgarians vs the other European populations: a mitochondrial DNA perspective. Int J Legal Med. 2012; 126(4):497-503.
Kasperaviciūte D, Kucinskas V, Stoneking M. Y chromosome and mitochondrial DNA variation in Lithuanians. Ann Hum Genet. 2004; 68(Pt 5):438-452.
Keyser C, Bouakaze C, Crubézy E, Nikolaev VG, Montagnon D, Reis T, Ludes B. Ancient DNA provides new insights into the history of south Siberian Kurgan people. Hum Genet. 2009; 126(3):395-410.
Kittles RA, Bergen AW, Urbanek M, Virkkunen M, Linnoila M, Goldman D, Long JC. Autosomal, mitochondrial, and Y chromosome DNA variation in Finland: evidence for a male-specific bottleneck. Am J Phys Anthropol. 1999; 108(4):381-399.
Kivisild T, Reidla M, Metspalu E, Rosa A, Brehm A, Pennarun E, Parik J, Geberhiwot T, Usanga E, Villems R Ethiopian mitochondrial DNA heritage: tracking gene flow across and around the gate of tears. Am J Hum Genet. 2004; 75(5):752-770.
Kivisild T, Tolk HV, Parik J, Wang Y, Papiha SS, Bandelt HJ, Villems R The emerging limbs and twigs of the East Asian mtDNA tree. Mol Biol Evol. 2002; 19(10):1737-1751.
Kolman CJ, Sambuughin N, Bermingham E. Mitochondrial DNA analysis of Mongolian populations and implications for the origin of New World founders. Genetics. 1996; 142(4):1321-1334.
Kong QP, Yao YG, Liu M, Shen SP, Chen C, Zhu CL, Palanichamy MG, Zhang YP. Mitochondrial DNA sequence polymorphisms of five ethnic populations from northern China. Hum Genet. 2003; 113(5):391-405.
Kornienko IV, Ivanov PL. Hypervariable region II data from the Russian Federation.
Kouvatsi A, Karaiskou N, Apostolidis A, Kirmizidis G. Mitochondrial DNA sequence variation in Greeks. Hum Biol. 2001; 73(6):855-869.
Koyama H, Iwasa M, Maeno Y, Tsuchimochi T, Isobe I, Seko-Nakamura Y, Monma-Ohtaki J, Matsumoto T, Ogawa S, Sato B, Nagao M. Mitochondrial sequence haplotype in the Japanese population. Forensic Sci Int. 2002; 125(1):93-96.
Krause J, Briggs AW, Kircher M, Maricic T, Zwyns N, Derevianko A, Pääbo S. A complete mtDNA genome of an early modern human from Kostenki, Russia. Curr Biol. 2010; 20(3):231-236.
Krings M, Salem AE, Bauer K, Geisert H, Malek AK, Chaix L, Simon C, Welsby D, Di Rienzo A, Utermann G, Sajantila A, Pääbo S, Stoneking M. mtDNA analysis of Nile River Valley populations: a genetic corridor or a barrier to migration?. Am J Hum Genet. 1999; 64(4):1166-1176.
Lacan M, Keyser C, Ricaut FX, Brucato N, Duranthon F, Guilaine J, Crubézy E, Ludes B. Ancient DNA reveals male diffusion through the Neolithic Mediterranean route. Proc Natl Acad Sci U S A. 2011; 108(24):9788-9791.
Lacan M, Keyser C, Ricaut FX, Brucato N, Tarrús J, Bosch A, Guilaine J, Crubézy E, Ludes B. Ancient DNA suggests the leading role played by men in the Neolithic dissemination. Proc Natl Acad Sci U S A. 2011; 108(45):18255-18259.
Lacan M. La Néolithisation du bassin méditerranéen: Apports de l'ADN ancien (University of Toulouse, 2011)
Lahermo P, Sajantila A, Sistonen P, Lukka M, Aula P, Peltonen L, Savontaus ML. The genetic relationship between the Finns and the Finnish Saami (Lapps): analysis of nuclear DNA and mtDNA. . Am J Hum Genet. 1996; 58(6):1309-1322.
Lalueza-Fox C, Sampietro ML, Gilbert MT, Castri L, Facchini F, Pettener D, Bertranpetit J. Unravelling migrations in the steppe: mitochondrial DNA sequences from ancient central Asians. Proc Biol Sci. 2004; 271(1542):941-947.
Lappalainen T, Laitinen V, Salmela E, Andersen P, Huoponen K, Savontaus ML, Lahermo P. Migration Waves to the Baltic Sea Region. . Ann Hum Genet. 2008; 72(Pt 3):337-348.
Larruga JM, Díez F, Pinto FM, Flores C, González AM. Mitochondrial DNA characterisation of European isolates: the Maragatos from Spain. Eur J Hum Genet. 2001; 9(9):708-716.
Lee HY, Yoo JE, Park MJ, Chung U, Shin KJ. Mitochondrial DNA control region sequences in Koreans: identification of useful variable sites and phylogenetic analysis for mtDNA data quality control. Int J Legal Med. 2006; 120(1):5-14.
Lehocký I, Baldovic M, Kádasi L, Metspalu E. A database of mitochondrial DNA hypervariable regions I and II sequences of individuals from Slovakia. Forensic Sci Int Genet. 2008; 2(4):e53-59.
Li H, Cai X, Winograd-Cort ER, Wen B, Cheng X, Qin Z, Liu W, Liu Y, Pan S, Qian J, Tan CC, Jin L. Mitochondrial DNA diversity and population differentiation in southern East Asia. Am J Phys Anthropol. 2007; 134(4):481-488.
Liu C, Wang SY, Zhao M, Xu ZY, Hu YH, Chen F, Zhang RZ, Gao GF, Yu YS, Kong QP. Mitochondrial DNA polymorphisms in Gelao ethnic group residing in Southwest China. Forensic Sci Int Genet. 2011; 5(1):e4-10.
Loueslati BY, Cherni L, Khodjet-Elkhil H, Ennafaa H, Pereira L, Amorim A, Ben Ayed F, Ben Ammar Elgaaied A. Islands inside an island: reproductive isolates on Jerba island. Am J Hum Biol. 2006; 18(1):149-153.
Lutz S, Weisser HJ, Heizmann J, Pollak S Location and frequency of polymorphic positions in the mtDNA control region of individuals from Germany. Int J Legal Med. 1998; 111(2):67-77.
Mabuchi T, Susukida R, Kido A, Oya M. Typing the 1.1 kb control region of human mitochondrial DNA in Japanese individuals. J Forensic Sci. 2007; 52(2):355-363.
Maca-Meyer N, Sánchez-Velasco P, Flores C, Larruga JM, González AM, Oterino A, Leyva-Cobián F. Y chromosome and mitochondrial DNA characterization of Pasiegos, a human isolate from Cantabria (Spain). Ann Hum Genet. 2003; 67(Pt 4):329-339.
Macaulay V, Richards M, Hickey E, Vega E, Cruciani F, Guida V, Scozzari R, Bonné-Tamir B, Sykes B, Torroni A The emerging tree of West Eurasian mtDNAs: a synthesis of control-region sequences and RFLPs. Am J Hum Genet. 1999; 64(1):232-249.
Malmström H, Gilbert MT, Thomas MG, Brandström M, Storå J, Molnar P, Andersen PK, Bendixen C, Holmlund G, Götherström A, Willerslev E. Ancient DNA reveals lack of continuity between neolithic hunter-gatherers and contemporary Scandinavians. Curr Biol. 2009; 19(20):1758-1762.
Malyarchuk B, Derenko M, Grzybowski T, Lunkina A, Czarny J, Rychkov S, Morozova I, Denisova G, Miścicka-Sliwka D. Differentiation of mitochondrial DNA and Y chromosomes in Russian populations. Hum Biol. 2004; 76(6):877-900.
Malyarchuk BA, Derenko MV. Mitochondrial DNA variability in Russians and Ukrainians: implication to the origin of the Eastern Slavs. Ann Hum Genet. 2001; 65(Pt 1):63-78.
Malyarchuk BA, Grzybowski T, Derenko MV, Czarny J, Drobnic K, Miścicka-Sliwka D. Mitochondrial DNA variability in Bosnians and Slovenians. Ann Hum Genet. 2003; 67(Pt 5):412-425.
Malyarchuk BA, Grzybowski T, Derenko MV, Czarny J, Woźniak M, Miścicka-Sliwka D Mitochondrial DNA variability in Poles and Russians. Ann Hum Genet. 2002; 66(Pt 4):261-283.
Malyarchuk BA, Perkova MA, Derenko MV, Vanecek T, Lazur J, Gomolcak P. Mitochondrial DNA Variability in Slovaks, with Application to the Roma Origin. Ann Hum Genet. 2008; 72(Pt 2):228-240.
Malyarchuk BA, Vanecek T, Perkova MA, Derenko MV, Sip M. Mitochondrial DNA variability in the Czech population, with application to the ethnic history of Slavs. Hum Biol. 2006; 78(6):681-696.
Martinez L, Mirabal S, Luis JR, Herrera RJ. Middle Eastern and European mtDNA lineages characterize populations from eastern Crete. Am J Phys Anthropol. 2008; 137(2):213-223.
Maruyama S, Minaguchi K, Saitou N. Sequence polymorphisms of the mitochondrial DNA control region and phylogenetic analysis of mtDNA lineages in the Japanese population. Int J Legal Med. 2003; 117(4):218-225.
McEvoy B, Richards M, Forster P, Bradley DG. The Longue Duree of genetic ancestry: multiple genetic marker systems and Celtic origins on the Atlantic facade of Europe. Am J Hum Genet. 2004; 75(4):693-702.
Meinilä M, Finnilä S, Majamaa K Evidence for mtDNA admixture between the Finns and the Saami. Hum Hered. 2001; 52(3):160-170.
Melton T, Clifford S, Martinson J, Batzer M, Stoneking M Genetic evidence for the proto-Austronesian homeland in Asia: mtDNA and nuclear DNA variation in Taiwanese aboriginal tribes. Am J Hum Genet. 1998; 63(6):1807-1823.
Mergen H, Oner R, Oner C. Mitochondrial DNA sequence variation in the Anatolian Peninsula (Turkey). J Genet. 2004; 83(1):39-47.
Messina F, Scorrano G, Labarga CM, Rolfo MF, Rickards O. Mitochondrial DNA variation in an isolated area of Central Italy. Ann Hum Biol. 2010; 37(3):385-402.
Metspalu E, Kivisild T, Kaldma K, Reidla M, Villems R. Mitochondrial DNA lineages and the history of the Roms (Gypsies).
Metspalu M, Kivisild T, Metspalu E, Parik J, Hudjashov G, Kaldma K, Serk P, Karmin M, Behar DM, Gilbert MT, Endicott P, Mastana S, Papiha SS, Skorecki K, Torroni A, Villems R Most of the extant mtDNA boundaries in south and southwest Asia were likely shaped during the initial settlement of Eurasia by anatomically modern humans. BMC Genet. 2004; 5:26.
Mikkelsen M, Sørensen E, Rasmussen EM, Morling N. Mitochondrial DNA HV1 and HV2 variation in Danes. Forensic Sci Int Genet. 2010; 4(4):e87-88.
Mogentale-Profizi N, Chollet L, Stévanovitch A, Dubut V, Poggi C, Pradié MP, Spadoni JL, Gilles A, Béraud-Colomb E. Mitochondrial DNA sequence diversity in two groups of Italian Veneto speakers from Veneto. Ann Hum Genet. 2001; 65(Pt 2):153-166.
Morozova IY, Evsyukov AN, Kon'kov AN, Grosheva AN, Zhukova OV, Rychkov SY The ethnic history of the Russians inferred from the mitochondrial DNA diversity.
Nasidze I, Quinque D, Rahmani M, Alemohamad SA, Stoneking M. Close genetic relationship between Semitic-speaking and Indo-European-speaking groups in Iran. Ann Hum Genet. 2008; 72(Pt 2):241-252.
Nishimaki Y, Sato K, Fang L, Ma M, Hasekura H, Boettcher B. Sequence polymorphism in the mtDNA HV1 region in Japanese and Chinese. Leg Med (Tokyo). 1999; 1(4):238-249.
Non AL, Al-Meeri A, Raaum RL, Sanchez LF, Mulligan CJ. Mitochondrial DNA Reveals Distinct Evolutionary Histories for Jewish Populations in Yemen and Ethiopia. Am J Phys Anthropol. 2011; 144(1):1-10.
Oota H, Kitano T, Jin F, Yuasa I, Wang L, Ueda S, Saitou N, Stoneking M. Extreme mtDNA homogeneity in continental Asian populations. Am J Phys Anthropol. 2002; 118(2):146-153.
Oota H, Settheetham-Ishida W, Tiwawech D, Ishida T, Stoneking M. Human mtDNA and Y-chromosome variation is correlated with matrilocal versus patrilocal residence. Nat Genet. 2001; 29(1):20-21.
Opdal SH, Rognum TO, Vege A, Stave AK, Dupuy BM, Egeland T. Increased number of substitutions in the D-loop of mitochondrial DNA in the sudden infant death syndrome. Acta Paediatr. 1998; 87(10):1039-1044.
Orekhov V, Poltoraus A, Zhivotovsky LA, Spitsyn V, Ivanov P, Yankovsky N. Mitochondrial DNA sequence diversity in Russians. FEBS Lett. 1999; 445(1):197-201.
Ottoni C, Martínez-Labarga C, Loogväli EL, Pennarun E, Achilli A, De Angelis F, Trucchi E, Contini I, Biondi G, Rickards O. First genetic insight into Libyan Tuaregs: a maternal perspective. Ann Hum Genet. 2009; 73(Pt 4):438-448.
Ottoni C, Martinez-Labarga C, Vitelli L, Scano G, Fabrini E, Contini I, Biondi G, Rickards O. Human mitochondrial DNA variation in Southern Italy. Ann Hum Biol. 2009; 36(6):785-811.
Pakendorf B, Novgorodov IN, Osakovskij VL, Danilova AP, Protod'jakonov AP, Stoneking M. Investigating the effects of prehistoric migrations in Siberia: genetic variation and the origins of Yakuts. Hum Genet. 2006; 120(3):334-353.
Pakendorf B, Novgorodov IN, Osakovskij VL, Stoneking M. Mating patterns amongst Siberian reindeer herders: inferences from mtDNA and Y-chromosomal analyses. Am J Phys Anthropol. 2007; 133(3):1013-1027.
Pakendorf B, Wiebe V, Tarskaia LA, Spitsyn VA, Soodyall H, Rodewald A, Stoneking M. Mitochondrial DNA evidence for admixed origins of central Siberian populations. Am J Phys Anthropol. 2003; 120(3):211-224.
Parson W, Parsons TJ, Scheithauer R, Holland MM Population data for 101 Austrian Caucasian mitochondrial DNA d-loop sequences: application of mtDNA sequence analysis to a forensic case. Int J Legal Med. 1998; 111(3):124-132.
Passarino G, Cavalleri GL, Lin AA, Cavalli-Sforza LL, Børresen-Dale AL, Underhill PA Different genetic components in the Norwegian population revealed by the analysis of mtDNA and Y chromosome polymorphisms. Eur J Hum Genet. 2002; 10(9):521-529.
Pereira L, Cerný V, Cerezo M, Silva NM, Hájek M, Vasíková A, Kujanová M, Brdicka R, Salas A. Linking the sub-Saharan and West Eurasian gene pools: maternal and paternal heritage of the Tuareg nomads from the African Sahel. Eur J Hum Genet. 2010; 18(8):915-923.
Pereira L, Cunha C, Amorim A. Predicting sampling saturation of mtDNA haplotypes: an application to an enlarged Portuguese database. Int J Legal Med. 2004; 118(3):132-136.
Pereira V, Gomes V, Amorim A, Gusmão L, João Prata M. Genetic characterization of uniparental lineages in populations from Southwest Iberia with past malaria endemicity. Am J Hum Biol. 2010; 22(5):588-595.
personal communication
Pfeiffer H, Brinkmann B, Hühne J, Rolf B, Morris AA, Steighner R, Holland MM, Forster P Expanding the forensic German mitochondrial DNA control region database: genetic diversity as a function of sample size and microgeography. Int J Legal Med. 1999; 112(5):291-298.
Pfeiffer H, Forster P, Ortmann C, Brinkmann B The results of an mtDNA study of 1,200 inhabitants of a German village in comparison to other Caucasian databases and its relevance for forensic casework. Int J Legal Med. 2001; 114(3):169-172.
Pfeiffer H, Steighner R, Fisher R, Mörnstad H, Yoon CL, Holland MM. Mitochondrial DNA extraction and typing from isolated dentin-experimental evaluation in a Korean population. Int J Legal Med. 1998; 111(6):309-313.
Phillips-Krawczak C, Devor E, Zlojutro M, Moffat-Wilson K, Crawford MH. MtDNA variation in the Altai-Kizhi population of southern Siberia: a synthesis of genetic variation. Hum Biol. 2006; 78(4):477-494.
Pichler I, Mueller JC, Stefanov SA, De Grandi A, Volpato CB, Pinggera GK, Mayr A, Ogriseg M, Ploner F, Meitinger T, Pramstaller PP. Genetic structure in contemporary south Tyrolean isolated populations revealed by analysis of Y-chromosome, mtDNA, and Alu polymorphisms. Hum Biol. 2006; 78(4):441-464.
Picornell A, Gómez-Barbeito L, Tomàs C, Castro JA, Ramon MM. Mitochondrial DNA HVRI variation in Balearic populations. Am J Phys Anthropol. 2005; 128(1):119-130.
Piercy R, Sullivan KM, Benson N, Gill P. The application of mitochondrial DNA typing to the study of white Caucasian genetic identification. Int J Legal Med. 1993; 106(2):85-90.
Pimenoff VN, Comas D, Palo JU, Vershubsky G, Kozlov A, Sajantila A. Northwest Siberian Khanty and Mansi in the junction of West and East Eurasian gene pools as revealed by uniparental markers. Eur J Hum Genet. 2008; 16(10):1254-1264.
Pinto F, González AM, Hernández M, Larruga JM, Cabrera VM. Genetic relationship between the Canary Islanders and their African and Spanish ancestors inferred from mitochondrial DNA sequences. Ann Hum Genet. 1996; 60(Pt 4):321-330.
Plaza S, Calafell F, Helal A, Bouzerna N, Lefranc G, Bertranpetit J, Comas D. Joining the pillars of Hercules: mtDNA sequences show multidirectional gene flow in the western Mediterranean. Ann Hum Genet. 2003; 67(Pt 4):312-328.
Pliss L, Tambets K, Loogväli EL, Pronina N, Lazdins M, Krumina A, Baumanis V, Villems R. Mitochondrial DNA portrait of Latvians: toward the understanding of the genetic structure of Baltic-Speaking populations. . Ann Hum Genet. 2006; 70(Pt 4):439-458.
Poetsch M, Wittig H, Krause D, Lignitz E. Corrigendum to ‘‘Mitochondrial diversity of a northeast German population sample’’. Forensic Sci Int. 2004; 145(1):73-77.
Prieto L, Zimmermann B, Goios A, Rodriguez-Monge A, Paneto GG, Alves C, Alonso A, Fridman C, Cardoso S, Lima G, Anjos MJ, Whittle MR, Montesino M, Cicarelli RM, Rocha AM, Albarrán C, de Pancorbo MM, Pinheiro MF, Carvalho M, Sumita DR, Parson W. The GHEP-EMPOP collaboration on mtDNA population data--A new resource for forensic casework. Forensic Sci Int Genet. 2011; 5(2):146-151.
Pult I, Sajantila A, Simanainen J, Georgiev O, Schaffner W, Pääbo S. Mitochondrial DNA sequences from Switzerland reveal striking homogeneity of European populations. Biol Chem Hoppe Seyler. 1994; 375(12):837-840.
Puzyrev VP, Stepanov VA, Golubenko MV, Puzyrev KV, Maksimova NR, Khar'kov VN, Spiridonova MG, Nogovitsyna AN. MtDNA and Y-chromosome lineages in the Yakut population. Genetika. 2003; 39(7):975-981.
Qian YP, Chu ZT, Dai Q, Wei CD, Chu JY, Tajima A, Horai S. Mitochondrial DNA polymorphisms in Yunnan nationalities in China. J Hum Genet. 2001; 46(4):211-220.
Quintana-Murci L, Chaix R, Wells RS, Behar DM, Sayar H, Scozzari R, Rengo C, Al-Zahery N, Semino O, Santachiara-Benerecetti AS, Coppa A, Ayub Q, Mohyuddin A, Tyler-Smith C, Qasim Mehdi S, Torroni A, McElreavey K Where west meets east: the complex mtDNA landscape of the southwest and Central Asian corridor. Am J Hum Genet. 2004; 74(5):827-845.
Rando JC, Pinto F, González AM, Hernández M, Larruga JM, Cabrera VM, Bandelt HJ Mitochondrial DNA analysis of northwest African populations reveals genetic exchanges with European, near-eastern, and sub-Saharan populations. Ann Hum Genet. 1998; 62(Pt 6):531-550.
Reidla M Mitochondrial DNA lineages in Georgia.
Rhouda T, Martínez-Redondo D, Gómez-Durán A, Elmtili N, Idaomar M, Díez-Sánchez C, Montoya J, López-Pérez MJ, Ruiz-Pesini E. Moroccan mitochondrial genetic background suggests prehistoric human migrations across the Gibraltar Strait. Mitochondrion. 2009; 9(6):402-407.
Richard C, Pennarun E, Kivisild T, Tambets K, Tolk HV, Metspalu E, Reidla M, Chevalier S, Giraudet S, Lauc LB, Pericić M, Rudan P, Claustres M, Journel H, Dorval I, Müller C, Villems R, Chaventré A, Moisan JP An mtDNA perspective of French genetic variation. Ann Hum Biol. 2007; 34(1):68-79.
Richards M, Côrte-Real H, Forster P, Macaulay V, Wilkinson-Herbots H, Demaine A, Papiha S, Hedges R, Bandelt HJ, Sykes B Paleolithic and neolithic lineages in the European mitochondrial gene pool. Am J Hum Genet. 1996; 59(1):185-203.
Richards M, Macaulay V, Hickey E, Vega E, Sykes B, Guida V, Rengo C, Sellitto D, Cruciani F, Kivisild T, Villems R, Thomas M, Rychkov S, Rychkov O, Rychkov Y, Gölge M, Dimitrov D, Hill E, Bradley D, Romano V, Calì F, Vona G, Demaine A, Papiha S, Triantaphyllidis C, Stefanescu G, Hatina J, Belledi M, Di Rienzo A, Novelletto A, Oppenheim A, Nørby S, Al-Zaheri N, Santachiara-Benerecetti S, Scozari R…
Rousselet F, Mangin P. Mitochondrial DNA polymorphisms: a study of 50 French Caucasian individuals and application to forensic casework. Int J Legal Med. 1998; 111(6):292-298.
Rowold DJ, Luis JR, Terreros MC, Herrera RJ. Mitochondrial DNA geneflow indicates preferred usage of the Levant Corridor over the Horn of Africa passageway. J Hum Genet. 2007; 52(5):436-447.
Rubicz R Evolutionary consequences of recently founded Aleut communities in the Commander and Pribilof Islands.
Rubicz R, Melton PE, Spitsyn V, Sun G, Deka R, Crawford MH. Genetic structure of native circumpolar populations based on autosomal, mitochondrial, and Y chromosome DNA markers. Am J Phys Anthropol. 2010; 143(1):62-74.
Sajantila A, Lahermo P, Anttinen T, Lukka M, Sistonen P, Savontaus ML, Aula P, Beckman L, Tranebjaerg L, Gedde-Dahl T, Issel-Tarver L, DiRienzo A, Pääbo S Genes and languages in Europe: an analysis of mitochondrial lineages. Genome Res. 1995; 5(1):42-52.
Sajantila A, Salem AH, Savolainen P, Bauer K, Gierig C, Pääbo S Paternal and maternal DNA lineages reveal a bottleneck in the founding of the Finnish population. Proc Natl Acad Sci U S A. 1996; 93(21):12035-12039.
Salas A, Comas D, Lareu MV, Bertranpetit J, Carracedo A. mtDNA analysis of the Galician population: a genetic edge of European variation. Eur J Hum Genet. 1998; 6(4):365-375.
Sánchez-Quinto F, Schroeder H, Ramirez O, Avila-Arcos MC, Pybus M, Olalde I, Velazquez AM, Marcos ME, Encinas JM, Bertranpetit J, Orlando L, Gilbert MT, Lalueza-Fox C. Genomic Affinities of Two 7,000-Year-Old Iberian Hunter-Gatherers. Curr Biol. 2012; 22(16):1494-1499.
Saunier JL, Irwin JA, Strouss KM, Ragab H, Sturk KA, Parsons TJ. Mitochondrial control region sequences from an Egyptian population sample. Forensic Sci Int Genet. 2009; 3(3):e97-103.
Scheible M, Alenizi M, Sturk-Andreaggi K, Coble MD, Ismael S, Irwin JA. Mitochondrial DNA control region variation in a Kuwaiti population sample. Forensic Sci Int Genet. 2011; 5(4):e112-113.
Schönberg A, Theunert C, Li M, Stoneking M, Nasidze I. High-throughput sequencing of complete human mtDNA genomes from the Caucasus and West Asia: high diversity and demographic inferences. Eur J Hum Genet. 2011; 19(9):988-994.
Schurr TG, Sukernik RI, Starikovskaya YB, Wallace DC. Mitochondrial DNA variation in Koryaks and Itel'men: population replacement in the Okhotsk Sea-Bering Sea region during the Neolithic. Am J Phys Anthropol. 1999; 108(1):1-39.
Shields GF, Schmiechen AM, Frazier BL, Redd A, Voevoda MI, Reed JK, Ward RH. mtDNA sequences suggest a recent evolutionary divergence for Beringian and northern North American populations. Am J Hum Genet. 1993; 53(3):549-562.
Shimada MK, Kim CG, Takahashi A, Spitsyn VA, Ikeo K, Gojobori T, Saitou N. Mitochondrial DNA control region sequences for a Buryats population in Russia. In: DNA Polymorphism Edited by: Ishidu H. Tokyo: TOYO Shoten CO., LTD; 2002; 10: 151-155.
Shlush LI, Behar DM, Yudkovsky G, Templeton A, Hadid Y, Basis F, Hammer M, Itzkovitz S, Skorecki K. The Druze: a population genetic refugium of the Near East. PLoS One. 2008; 3(5):e2105.
Skoglund P, Malmström H, Raghavan M, Storå J, Hall P, Willerslev E, Gilbert MTP, Götherström A, Jakobsson M. Origins and Genetic Legacy of Neolithic Farmers and Hunter-Gatherers in Europe. Science. 2012; 336(6080):466-469.
Starikovskaya EB, Sukernik RI, Derbeneva OA, Volodko NV, Ruiz-Pesini E, Torroni A, Brown MD, Lott MT, Hosseini SH, Huoponen K, Wallace DC. Mitochondrial DNA diversity in indigenous populations of the southern extent of Siberia, and the origins of Native American haplogroups. Ann Hum Genet. 2005; 69(Pt 1):67-89.
Stenico M, Nigro L, Bertorelle G, Calafell F, Capitanio M, Corrain C, Barbujani G High mitochondrial sequence diversity in linguistic isolates of the Alps. Am J Hum Genet. 1996; 59(6):1363-1375.
Stevanovitch A, Gilles A, Bouzaid E, Kefi R, Paris F, Gayraud RP, Spadoni JL, El-Chenawi F, Béraud-Colomb E. Mitochondrial DNA Sequence diversity in a sedentary population from Egypt. Ann Hum Genet. 2004; 68(Pt 1):23-39.
Sykes B Blood of the Isles. Bantam Press, London, 2006.
Sykes B, Leiboff A, Low-Beer J, Tetzner S, Richards M. The origins of the Polynesians: an interpretation from mitochondrial lineage analysis. Am J Hum Genet. 1995; 57(6):1463-1475.
Tagliabracci A, Turchi C, Buscemi L, Sassaroli C. Polymorphism of the mitochondrial DNA control region in Italians. Int J Legal Med. 2001; 114(4-5):224-228.
Tajima A, Hayami M, Tokunaga K, Juji T, Matsuo M, Marzuki S, Omoto K, Horai S. Genetic origins of the Ainu inferred from combined DNA analyses of maternal and paternal lineages. J Hum Genet. 2004; 49(4):187-193.
Tajima A, Sun CS, Pan IH, Ishida T, Saitou N, Horai S. Mitochondrial DNA polymorphisms in nine aboriginal groups of Taiwan: implications for the population history of aboriginal Taiwanese. Hum Genet. 2003; 113(1):24-33.
Tanaka M, Cabrera VM, González AM, Larruga JM, Takeyasu T, Fuku N, Guo LJ, Hirose R, Fujita Y, Kurata M, Shinoda K, Umetsu K, Yamada Y, Oshida Y, Sato Y, Hattori N, Mizuno Y, Arai Y, Hirose N, Ohta S, Ogawa O, Tanaka Y, Kawamori R, Shamoto-Nagai M, Maruyama W, Shimokata H, Suzuki R, Shimodaira H Mitochondrial genome variation in eastern Asia and the peopling of Japan. Genome Res. 2004; 14(10A):18…
Tetzlaff S, Brandstätter A, Wegener R, Parson W, Weirich V. Mitochondrial DNA population data of HVS-I and HVS-II sequences from a northeast German sample. Forensic Sci Int. 2007; 172(2-3):218-224.
Thomas MG, Barnes I, Weale ME, Jones AL, Forster P, Bradman N, Pramstaller PP. New genetic evidence supports isolation and drift in the Ladin communities of the South Tyrolean Alps but not an ancient origin in the Middle East. Eur J Hum Genet. 2008; 16(1):124-134.
Tillmar AO, Coble MD, Wallerström T, Holmlund G. Homogeneity in mitochondrial DNA control region sequences in Swedish subpopulations. Int J Legal Med. 2010; 124(2):91-98.
Tömöry G, Csányi B, Bogácsi-Szabó E, Kalmár T, Czibula A, Csosz A, Priskin K, Mende B, Langó P, Downes CS, Raskó I Comparison of maternal lineage and biogeographic analyses of ancient and modern Hungarian populations. Am J Phys Anthropol. 2007; 134(3):354-368.
Tonks S, Winney BJ Comparison of sex-linked and autosomal markers in Orkney and other North European populations.
Torroni A, Miller JA, Moore LG, Zamudio S, Zhuang J, Droma T, Wallace DC. Mitochondrial DNA analysis in Tibet: implications for the origin of the Tibetan population and its adaptation to high altitude. Am J Phys Anthropol. 1994; 93(2):189-199.
Turchi C, Buscemi L, Giacchino E, Onofri V, Fendt L, Parson W, Tagliabracci A. Polymorphisms of mtDNA control region in Tunisian and Moroccan populations: an enrichment of forensic mtDNA databases with Northern Africa data. Forensic Sci Int Genet. 2009; 3(3):166-172.
Turchi C, Buscemi L, Previderè C, Grignani P, Brandstätter A, Achilli A, Parson W, Tagliabracci A; Ge.F.I. Group. Italian mitochondrial DNA database: results of a collaborative exercise and proficiency testing. Int J Legal Med. 2008; 122(3):199-204.
Vanecek T, Vorel F, Sip M. Mitochondrial DNA D-loop hypervariable regions: Czech population data. Int J Legal Med. 2004; 118(1):14-18.
Verginelli F, Donati F, Coia V, Boschi I, Palmirotta R, Battista P, Mariani Costantini R, Destro-Bisol G. Variation of the hypervariable region-1 of mitochondrial DNA in central-eastern Italy. J Forensic Sci. 2003; 48(2):443-444.
Vernesi C, Di Benedetto G, Caramelli D, Secchieri E, Simoni L, Katti E, Malaspina P, Novelletto A, Marin VT, Barbujani G Genetic characterization of the body attributed to the evangelist Luke. Proc Natl Acad Sci U S A. 2001; 98(23):13460-13463.
Vernesi C, Fuselli S, Castrì L, Bertorelle G, Barbujani G Mitochondrial diversity in linguistic isolates of the Alps: a reappraisal. Hum Biol. 2002; 74(5):725-730.
Villems R. Crete.
Voevoda MI, Shkapenko AL Mitochondrial sequences in the hypervariable region I of West Siberian Finno-Ugrians.
Volodko NV, Starikovskaya EB, Mazunin IO, Eltsov NP, Naidenko PV, Wallace DC, Sukernik RI. Mitochondrial genome diversity in arctic Siberians, with particular reference to the evolutionary history of Beringia and Pleistocenic peopling of the Americas. Am J Hum Genet. 2008; 82(5):1084-1100.
Vona G, Ghiani ME, Calò CM, Vacca L, Memmì M, Varesi L. Mitochondrial DNA sequence analysis in Sicily. Am J Hum Biol. 2001; 13(5):576-589.
Wen B, Xie X, Gao S, Li H, Shi H, Song X, Qian T, Xiao C, Jin J, Su B, Lu D, Chakraborty R, Jin L. Analyses of genetic structure of Tibeto-Burman populations reveals sex-biased admixture in southern Tibeto-Burmans. Am J Hum Genet. 2004; 74(5):856-865.
Wong HY, Tang JS, Budowle B, Allard MW, Syn CK, Tan-Siew WF, Chow ST. Sequence polymorphism of the mitochondrial DNA hypervariable regions I and II in 205 Singapore Malays. Leg Med (Tokyo). 2007; 9(1):33-37.
Yao YG, Kong QP, Bandelt HJ, Kivisild T, Zhang YP Phylogeographic differentiation of mitochondrial DNA in Han Chinese. Am J Hum Genet. 2002; 70(3):635-651.
Yao YG, Kong QP, Man XY, Bandelt HJ, Zhang YP. Reconstructing the evolutionary history of China: a caveat about inferences drawn from ancient DNA. Mol Biol Evol. 2003; 20(2):214-219.
Yao YG, Kong QP, Wang CY, Zhu CL, Zhang YP. Different matrilineal contributions to genetic structure of ethnic groups in the silk road region in china. Mol Biol Evol. 2004; 21(12):2265-2280.
Yao YG, Nie L, Harpending H, Fu YX, Yuan ZG, Zhang YP Genetic relationship of Chinese ethnic populations revealed by mtDNA sequence diversity. Am J Phys Anthropol. 2002; 118(1):63-76.
Zgonjanin D, Veselinović I, Kubat M, Furac I, Antov M, Loncar E, Tasić M, Vuković R, Omorjan R. Sequence polymorphism of the mitochondrial DNA control region in the population of Vojvodina Province, Serbia. Leg Med (Tokyo). 2010; 12(2):104-107.
Zimmermann B, Bodner M, Amory S, Fendt L, Röck A, Horst D, Horst B, Sanguansermsri T, Parson W, Brandstätter A. Forensic and phylogeographic characterization of mtDNA lineages from northern Thailand (Chiang Mai). Int J Legal Med. 2009; 123(6):495-501.
Zimmermann B, Brandstätter A, Duftner N, Niederwieser D, Spiroski M, Arsov T, Parson W. Mitochondrial DNA control region population data from Macedonia. Forensic Sci Int Genet. 2007; 1(3-4):e4-9.
Zupanic Pajnic I, Balazic J, Komel R. Sequence polymorphism of the mitochondrial DNA control region in the Slovenian population. Int J Legal Med. 2004; 118(1):1-4.
Baasner A, Madea B. Sequence polymorphisms of the mitochondrial DNA control region in 100 German Caucasians. J Forensic Sci. 2000; 45(6):1343-1348.
Baasner A, Schäfer C, Junge A, Madea B. Polymorphic sites in human mitochondrial DNA control region sequences: population data and maternal inheritance. Forensic Sci Int. 1998; 98(3):169-178.
Bramanti B, Thomas MG, Haak W, Unterlaender M, Jores P, Tambets K, Antanaitis-Jacobs I, Haidle MN, Jankauskas R, Kind CJ, Lueth F, Terberger T, Hiller J, Matsumura S, Forster P, Burger J. Genetic discontinuity between local hunter-gatherers and central Europe's first farmers. Science. 2009; 326(5949):137-140.
Brandstätter A, Klein R, Duftner N, Wiegand P, Parson W. Application of a quasi-median network analysis for the visualization of character conflicts to a population sample of mitochondrial DNA control region sequences from southern Germany (Ulm). Int J Legal Med. 2006; 120(5):310-314.
Brandstätter A, Niederstätter H, Pavlic M, Grubwieser P, Parson W. Generating population data for the EMPOP database - an overview of the mtDNA sequencing and data evaluation processes considering 273 Austrian control region sequences as example. Forensic Sci Int. 2007; 166(2-3):164-175.
Fu Q, Mittnik A, Johnson PLF, Bos K, Lari M, Bollongino R, Sun C, Giemsch L, Schmitz R, Burger J, Ronchitelli AM, Martini F, Cremonesi RG, Svoboda J, Bauer P, Caramelli D, Castellano S, Reich D, Pääbo S, Krause J. A revised timescale for human evolution based on ancient mitochondrial genomes. Curr Biol. 2013; http://dx.doi.org/10.1016/j.cub.2013.02.044
García O, Fregel R, Larruga JM, Alvarez V, Yurrebaso I, Cabrera VM, González AM. Using mitochondrial DNA to test the hypothesis of a European post-glacial human recolonization from the Franco-Cantabrian refuge. Heredity. 2010; 106(1):37-45.
Grzybowski T, Malyarchuk BA, Derenko MV, Perkova MA, Bednarek J, Woźniak M. Complex interactions of the Eastern and Western Slavic populations with other European groups as revealed by mitochondrial DNA analysis. Forensic Sci Int Genet. 2007; 1(2):141-147.
Haak W, Forster P, Bramanti B, Matsumura S, Brandt G, Tänzer M, Villems R, Renfrew C, Gronenborn D, Alt KW, Burger J. Ancient DNA from the first European farmers in 7500-year-old Neolithic sites. Science. 2005; 310(5750):1016-1018.
Haak W, Brandt G, de Jong HN, Meyer C, Ganslmeier R, Heyd V, Hawkesworth C, Pike AW, Meller H, Alt KW. Ancient DNA, Strontium isotopes, and osteological analyses shed light on social and kinship organization of the Later Stone Age. Proc Natl Acad Sci U S A. 2008; 105(47):18226-18231.
Haak W, Balanovsky O, Sanchez JJ, Koshel S, Zaporozhchenko V, Adler CJ, Der Sarkissian CS, Brandt G, Schwarz C, Nicklisch N, Dresely V, Fritsch B, Balanovska E, Villems R, Meller H, Alt KW, Cooper A; Members of the Genographic Consortium. Ancient DNA from European early neolithic farmers reveals their near eastern affinities. PLoS Biol. 2010; 8(11):e1000536.
Lutz S, Weisser HJ, Heizmann J, Pollak S Location and frequency of polymorphic positions in the mtDNA control region of individuals from Germany. Int J Legal Med. 1998; 111(2):67-77.
Malyarchuk BA, Grzybowski T, Derenko MV, Czarny J, Woźniak M, Miścicka-Sliwka D Mitochondrial DNA variability in Poles and Russians. Ann Hum Genet. 2002; 66(Pt 4):261-283.
Malyarchuk BA, Vanecek T, Perkova MA, Derenko MV, Sip M. Mitochondrial DNA variability in the Czech population, with application to the ethnic history of Slavs. Hum Biol. 2006; 78(6):681-696.
Parson W, Parsons TJ, Scheithauer R, Holland MM Population data for 101 Austrian Caucasian mitochondrial DNA d-loop sequences: application of mtDNA sequence analysis to a forensic case. Int J Legal Med. 1998; 111(3):124-132.
Poetsch M, Wittig H, Krause D, Lignitz E. Corrigendum to ‘‘Mitochondrial diversity of a northeast German population sample’’. Forensic Sci Int. 2004; 145(1):73-77.
Vanecek T, Vorel F, Sip M. Mitochondrial DNA D-loop hypervariable regions: Czech population data. Int J Legal Med. 2004; 118(1):14-18.
Derbeneva, O.A., Sukernik, R.I., Volodko, N.V., et al., Analysis of Mitochondrial DNA Diversity in the Aleuts of the Commander Islands and Its Implications for the Genetic History of Beringia, Am. J. Hum. Genet., 2002, vol. 71, pp. 415–421.
Torroni, A., Sukernik, R.I., Schurr, T.G., et al., mtDNA Variation of Aboriginal Siberians Reveals Distinct Genetic Affinities with Native Americans, Am. J. Hum. Genet., 1993, vol. 53, pp. 591–608.
Meinila M, Finnila S, Majamaa K (2001) Evidence formtDNA admixture between the Finns and the Saami. Hum Hered 52:160–170.
Bolnick DA, Smith DG. 2007. Migration and social structure among the Hopewell: evidence from ancient DNA. Am Antiq 72:627–644.
Carlyle SW, Parr RL, Hayes MG, O’Rourke DH. 2000. The context of maternal lineages in the Greater Southwest. Am J Phys Anthropol 113:85–101.
LeBlanc SA, Kreisman LSC, Kemp BM, Smiley FE, Carlyle SW, Dhody AN, Benjamin T. 2007. Quids and aprons: ancient DNA from artifacts from the American southwest. J Field Archeol 32:161–176.
Eshleman JA. 2002. Mitochondrial DNA and prehistoric population movements in Western North America. Ph.D. dissertation, University of California, Davis.
Gilbert MTP, Jenkins DL, Go¨therstrom A, Naveran N, Sanchez JJ, Hofreiter M, Thomsen PF, Binladen J, Higham TFG, Yohe II RM, Parr R, Cummings LS, Willerslev E. 2008a. DNA from pre-Clovis human coprolites in Oregon. North America. Science 320:786.
Gonza´lez-Oliver A, Ma´rquez-Morfı´n L, Jime´nez JC, Torre-Blanco A. 2001. Founding Amerindian mitochondrial DNA lineages in ancient Maya from Xcaret. Quintana Roo. Am J Phys Anthropol 116:230–235.
Hayes MG. 2002. Paleogenetic assessments of human migration and population replacement in North American arctic prehistory. Ph.D. Dissertation, Salt Lake City: University of Utah.
Kaestle F, Smith DG. 2001. Ancient Native American DNA from western Nevada: implications for the Numic expansion hypothesis. Am J Phys Anthropol 115:1–12.
Kemp BM, Rese´ndez A, Berrelleza JAR, Malhi RS, Smith DG. 2005. An analysis of ancient Aztec mtDNA from Tlatelolco: pre-Columbian relations and the spread of Uto-Aztecan. In: Reed DM, editor. Biomolecular archaeology: genetic approaches to the past. Occasional Paper No. 32. Southern Illinois University, Carbondale: Center for Archaeological Investigations. p 22–46.
Kemp BM, Malhi RS, McDonough J, Bolnick DA, Eshleman JA, Rickards O, Martinez-Labarga C, Johnson JR, Lorenz JG, Dixon J, Fifield TE, Heaton TH, Worl R, Smith DG. 2007. Genetic analysis of Early Holocene skeletal remains from Alaska and its implications for the settlement of the Americas. Am J Phys Anthropol 132:605–621.
Malhi RS, Breece KE, Shook BAS, Kaestle FA, Chatters JC, Hackenberger S, Smith DG. 2004. Patterns of mtDNA diversity in northwestern North America. Hum Biol 76:33–54.
Merriwether DA, Reed DM, Ferrell RE. 1997. Ancient and contemporary mitochondrial DNA variation in the Maya. In: Whittington, SL, Reed DM, editors. Bones of the Maya: studies of ancient skeletons. Washington, DC: Smithsonian Institute Press. p 208–217.
Mills L. 2003. Mitochondrial DNA analysis of the Ohio Hopewell of the Hopewell Mound Group. Ph.D. dissertation. The Ohio State University, Columbus.
Monsalve MV, Stone AC, Lewis CM, Rempel A, Richards M, Straathof D, Devine DV. Molecular Analysis of the Kwaday Dan T’ınchi Ancient Remains Found in a Glacier in Canada. Am J Phys Anthropol 119:288–291.
Parr RL, Carlyle SW, O’Rourke DH. 1996. Ancient DNA analysis of Fremont Amerindians of the Great Salt Lake wetlands. Am J Phys Anthropol 99:507–518.
Raff JA, Tackney J, O’Rourke DH. 2010. South from Alaska: a pilot aDNA study of genetic history on the Alaska Peninsula and the Eastern Aleutians. Hum Biol 82:677–693.
Raff JA. 2008. An ancient DNA perspective on the prehistory of the Lower Illinois Valley. Ph.D. dissertation. Indiana University, Bloomington.
Shook BAS, Smith DG. 2008. Using ancient mtDNA to reconstruct the population history of northeastern North America. Am J Phys Anthropol 137:14–29.
Smith S, Hayes MG, Cabana G, Huff C, Coltrain JB, O’Rourke DH. 2009. Inferring population continuity versus replacement with aDNA: a cautionary tale from the Aleutian Islands. Hum Biol 81:19–38.
Snow MH, Durand KR, Smith DG. 2010. Ancestral Puebloan mtDNA in context of the greater southwest. J Archeol Sci 37:1635–1645.
Stone A, Stoneking M. 1998. mtDNA analysis of a prehistoric Oneota population: implications for the peopling of the New World. Am J Hum Gen 62:1153–1170.
Eshleman JA, Malhi RS, Johnson JR, Kaestle FA, Lorenz J, Smith DG 2004. Mitochondrial DNA and Prehistoric Settlements: Native Migrations on the Western Edge of North America. Hum Biol 76:15-31.
Fuselli S, Tarazona-Santos E, Dupanloup I, Soto A, Luiselli D, Pettener D. 2003. Mitochondrial DNA diversity in South America and the genetic history of Andean Highlanders. Mol Biol Evol 20: 1682–1691.
Kemp BM, González-Oliver A, Malhi RS, Monroe C, Schroeder KB, McDonough J, Rhett G, Resendéz A, Peñaloza-Espinosa RI, Buentello-Malo L, Gorodesky C, and Smith DG 2010. Evaluating the Farming/Language Dispersal Hypothesis with genetic variation exhibited by populations in the Southwest and Mesoamerica. Proc Natl Acad Sci, USA 107:6759-6764.
Kittles RA, Bergen AW, Urbanek M, Virkkunen M, Linnoila M, Goldman D, Long JC. 1999. Autosomal, mitochondrial, and Y chromosome DNA variation in Finland: evidence for a male-specific bottleneck. Amer J Phys Anthropol 108: 381–399.
Leblanc SA, Kreisman LSC, Kemp BM, Smiley FE, Carlyle SW, Dhody AN, Benjamin T, 2007. Quids and aprons: ancient DNA from artifacts from the American southwest. J Field Arch 32:161–176.
Lorenz JG and Smith DG 1996. Distribution of four founding mtDNA haplogroups among Native North Americans. Amer J Phys Anthropol 101:307–323.
Lorenz JG and Smith DG 1997. Distribution of sequence variation in the mtDNA control region of Native North Americans. Hum Biol 69:749–776.
Malhi RS, Mortenson HM, Eshleman JA, Kemp BM ,Lorenz JG, Kaestle FA ,Johnson JR, Gorodezky C, Smith DG 2003. Native American mtDNA prehistory in the American Southwest. Amer J Phys Anthropol 120:108–124.
Merriwether DA and Ferrell RE 1996. The four founding lineage hypothesis: a critical re-evaluation. Mol Phylogenet Evol 5:241-246.
Sandoval K, Buentello-Malo L, Penaloza-Espinosa R, Avelino H, Salas A, Calafell F, Comas D. 2009. Linguistic and maternal genetic diversity are not correlated in Native Mexicans. Hum Genet 126: 521–531.
Scozzari R, Cruciani F, Santolamazza P, Sellitto D, Cole DE, Rubin LA, Labuda D, Marini E, Succa V, Vona G and Torroni A 1997. MtDNA and Y chromosome-specific polymorphisms in modern Ojibwa: Implications about the origin of their gene pool. Amer J Hum Genet 60:241–244.
Smith DG, Malhi RS, Eshleman J, Lorenz JG, Kaestle FA 1999. Distribution of mtDNA haplogroup X among Native North Americans. Amer J Phys Anthropol 110: 271–284
Torroni A, Schurr TG, Cabell M., Brown MD, Neel JV, Larsen M, Smith DG, Vullo C M and Wallace DC 1993. Asian affinities and continental radiation of the four founding Native American mitochondrial DNAs. Amer J Hum Genet 53:563-590.
Zlojutro M, Rubicz R, Devor EJ, Spitsyn VA, Makarov SV, Wilson K and Crawford MH 2006. Genetic structure of the Aleuts and circumpolar populations based on mitochondrial DNA sequences: A synthesis. Amer J Phys Anthropol 129:446–464.
Malhi RS, Schultz BA and Smith DG. 2001. Distribution of mitochondrial DNA lineages among Native American tribes of northeastern North America. Hum Biol 73:17–55.
Shook BAS and Smith DG 2007. Using ancient mtDNA to reconstruct the population history of northeastern North America. Amer J. Phys Anthropol 137:14-29.
Pakendorf B, Wiebe V, Tarskaia LA, Spitsyn VA, Soodyall H, Rodewald A, Stoneking M (2003) Mitochondrial DNA evidence for admixed origins of central Siberian populations. Am J Phys Anthropol 120:211–224
