# Supplementary material for: Genomic study of the Ket: a Paleo-Eskimo-related ethnic group with significant ancient North Eurasian ancestry
Source: Sci Rep. 2016 Feb 11;6:20768. doi: 10.1038/srep20768 (PMC4750364; doi:10.1038/srep20768)
Supplement: Supplementary File 5 [file srep20768-s6.xls]

## Sheet: mt hg vs ADMIXTURE GenoChip
population	n	L	L1	L2	L3	M	M1	M3	M7	M8	CZ	C	C1	C4	C5	C7	Z	Z1	Z3	Z4	M9	M10	M11	G	G1	G2	G3	G4	M13	D	D4	D1	D3	D2	D5	D6	N	N1	N1a	I	I1	N2	W	W1	W3	W4	W6	N9	Y
	AFR1	0.0553862	0.00838707	0.204787	N/A	0.000346332	0.25927	0.208737	-0.225832	-0.0888683	N/A	-0.47143	-0.12935	-0.360299	-0.299525	-0.185647	-0.153458	-0.258236	-0.130214	0.00718265	-0.150861	0.0332625	-0.0793037	0.131825	-0.258295	-0.193487	-0.03036	0.0293842	-0.195713	-0.246281	-0.264273	0.0272773	-0.185478	-0.130313	-0.226994	0.0293842	0.243107	0.544906	0.237705	0.672914	0.23708	0.00157764	0.414509	0.00718265	0.0446221	0.0703286	0.0641532	0.106822	-0.0791563
	AFR1 p-value	N/A	N/A	N/A	N/A	N/A	N/A	N/A	N/A	N/A	N/A	N/A	N/A	N/A	N/A	N/A	N/A	N/A	N/A	N/A	N/A	N/A	N/A	N/A	N/A	N/A	N/A	N/A	N/A	N/A	N/A	N/A	N/A	N/A	N/A	N/A	N/A	N/A	N/A	N/A	N/A	N/A	N/A	N/A	N/A	N/A	N/A	N/A	N/A
	N*	0	0	0	0	0	0	0	0	0	0	0	0	0	0	0	0	0	0	0	0	0	0	0	0	0	0	0	0	0	0	0	0	0	0	0	0	0	0	0	0	0	0	0	0	0	0	0	0
	AFR2	0.00920589	0.0597879	0.792312	N/A	0.136116	0.120981	0.799549	-0.110679	-0.103759	N/A	-0.254208	-0.0645692	-0.185827	-0.193657	-0.106258	-0.110761	-0.164965	-0.0958235	-0.0302195	-0.062154	0.0277243	-0.0929788	0.0142418	-0.129617	-0.0506415	-0.00231842	0.00991232	-0.0588271	-0.0261741	-0.111044	-0.0121869	-0.0986534	-0.062599	-0.107118	0.00991232	0.457353	0.47308	0.0999789	0.455859	0.138298	0.00148635	0.197812	-0.0302195	0.180598	0.209056	0.232815	0.0676789	-0.0312686
	AFR2 p-value	N/A	N/A	N/A	N/A	1	N/A	1	N/A	N/A	N/A	1	N/A	1	N/A	N/A	N/A	N/A	N/A	N/A	N/A	N/A	N/A	N/A	N/A	1	N/A	N/A	N/A	1	1	N/A	N/A	N/A	1	N/A	1	1	1	0.643853	1	N/A	1	N/A	N/A	N/A	N/A	N/A	N/A
	N*	0	0	1	0	2	0	2	1	0	0	2	0	2	1	0	1	0	0	0	1	0	0	1	1	2	0	0	0	2	2	0	0	0	2	0	2	2	2	3	2	1	2	0	1	1	1	0	0
	OCE	0.122996	0.159968	0.0477898	N/A	-0.0752663	0.411898	0.108899	-0.169868	-0.0472938	N/A	-0.523745	-0.0824371	-0.171354	-0.274551	-0.122148	-0.210537	-0.253639	-0.0930459	0.0846385	-0.0981585	-0.0392901	-0.153103	0.1952	-0.219867	-0.108059	0.0905164	0.0142919	0.00653894	-0.136706	-0.150372	0.066436	-0.0963212	-0.0821153	-0.183016	0.0142919	0.101819	0.405756	0.100256	0.636921	0.349221	-0.0504038	0.429127	0.0846385	0.145454	0.0118476	0.0441647	0.35511	-0.017231
	OCE p-value	N/A	N/A	N/A	N/A	N/A	1	N/A	N/A	N/A	N/A	N/A	N/A	N/A	N/A	N/A	N/A	N/A	N/A	N/A	N/A	N/A	N/A	N/A	N/A	N/A	N/A	N/A	N/A	1	N/A	N/A	N/A	N/A	N/A	N/A	N/A	N/A	N/A	1	N/A	N/A	0.667165	N/A	N/A	N/A	N/A	1	N/A
	N*	0	0	0	0	0	2	0	0	0	0	1	0	0	0	0	0	0	0	0	0	0	0	1	0	0	0	0	0	2	0	0	0	0	0	0	0	1	0	2	1	0	3	0	0	0	0	2	0
	SAS	-0.0158718	0.0965313	0.153268	N/A	0.956758	-0.05339	0.215415	-0.0376687	-0.0774839	N/A	-0.158041	-0.0406058	-0.0946229	-0.0945222	-0.0571895	-0.112955	-0.0756005	-0.0524282	-0.0171233	-0.0270516	0.00651207	-0.034053	-0.0511696	-0.0654259	-0.0481416	0.0281808	-0.0240036	-0.0555198	-0.106631	-0.0840313	-0.0296577	-0.0614188	-0.0317691	-0.0427584	-0.0240036	0.777338	0.0678172	0.0119553	-0.0177666	0.00296466	-0.0208701	0.391199	-0.0171233	0.141637	0.0821291	0.113272	-0.0474851	0.00187523
	SAS p-value	N/A	N/A	N/A	N/A	4.1503e-05	0.960722	0.718102	0.950473	0.942946	N/A	0.681901	N/A	0.8555	0.875816	N/A	0.82769	1	N/A	N/A	0.96443	0.995213	1	0.93273	0.951848	0.926346	0.970108	N/A	0.959152	0.75369	0.871607	1	N/A	N/A	0.934573	N/A	0.0852912	0.851388	0.991211	0.949762	0.993913	1	0.163008	N/A	0.895297	1	1	0.937571	0.998622
	N*	1	1	1	0	8	3	5	5	3	0	9	0	6	5	0	6	2	0	1	5	3	2	5	3	6	4	1	3	11	6	2	0	1	6	1	5	10	3	15	9	2	14	1	3	2	2	5	3
	CAU	0.128413	0.0717924	0.199735	N/A	0.160035	0.481087	0.265316	-0.140944	-0.0989606	N/A	-0.327196	-0.061732	-0.284025	-0.235582	-0.146464	-0.126729	-0.202606	-0.131891	-0.0131406	-0.0978395	0.0341142	-0.0768744	0.184892	-0.193732	-0.123224	0.0124727	-0.00966075	-0.130861	-0.0930021	-0.18312	-0.0160309	-0.134442	-0.101545	-0.173749	-0.00966075	0.366168	0.629184	-0.0460991	0.696341	-0.16466	-0.0691793	0.415608	-0.0131406	0.138883	0.117945	0.14665	0.327536	0.00301461
	CAU p-value	N/A	N/A	N/A	N/A	0.599863	0.259459	0.653733	0.71515	0.830372	N/A	0.157377	N/A	0.302386	0.458164	1	0.67869	0.849337	N/A	N/A	0.815757	0.93542	0.882504	0.630589	0.641554	0.73272	0.980906	N/A	0.77644	0.696086	0.529194	1	0.900672	0.892203	0.550877	N/A	0.408112	0.00603224	0.951096	4.54415e-05	0.607189	1	0.0339648	N/A	0.897355	1	1	0.382972	0.996036
	N*	1	1	1	0	13	7	5	9	7	0	20	1	15	12	2	13	3	1	1	8	8	6	9	8	10	6	1	7	20	14	2	3	4	14	1	7	17	4	27	12	2	26	1	3	2	2	9	5
	ME	0.0953785	0.00525834	0.216973	N/A	-0.0657294	0.287887	0.206333	-0.214502	-0.242826	N/A	-0.455272	-0.120837	-0.395614	-0.295513	-0.150832	-0.310064	-0.2246	-0.157497	-0.0802862	-0.200315	-0.165104	-0.190603	0.0452911	-0.198565	-0.272525	-0.132436	-0.0596985	-0.175116	-0.203422	-0.387127	-0.0984625	-0.186257	-0.0495855	-0.309073	-0.0596985	0.246566	0.459074	0.223624	0.620357	0.214752	-0.0872078	0.406474	-0.0802862	0.0376855	0.0318396	0.051364	0.0825994	-0.116607
	ME p-value	N/A	N/A	N/A	N/A	0.830454	0.523021	0.729875	0.54839	0.593116	N/A	0.0321951	N/A	0.113566	0.323638	1	0.277558	0.760794	1	N/A	0.629984	0.692533	0.711179	0.900506	0.604932	0.388026	0.773791	N/A	0.734216	0.375406	0.135747	1	0.801881	0.934811	0.259574	N/A	0.587203	0.0615817	0.761842	0.000498794	0.500093	0.935757	0.0385444	N/A	0.972286	1	1	0.831319	0.82216
	N*	1	1	1	0	13	7	5	10	7	0	22	1	17	13	2	14	4	2	1	8	8	6	10	9	12	7	1	6	21	16	2	4	5	15	1	7	17	4	27	12	3	26	1	3	2	2	9	6
	NEU	-0.00450115	-0.0280812	-0.0897605	N/A	-0.108932	-0.0581414	-0.128104	-0.176271	-0.10082	N/A	-0.339977	-0.08732	-0.246816	-0.210796	-0.0944837	-0.187682	-0.171022	-0.113343	-0.0482223	-0.159454	-0.0391795	-0.0802532	-0.0965341	-0.116785	-0.222508	-0.0415589	-0.0239956	-0.099855	-0.137942	-0.209454	-0.0500286	-0.128203	0.0350074	-0.224072	-0.0239956	-0.15287	-0.16541	0.355117	0.121891	0.733244	-0.0913677	0.296148	-0.0482223	-0.0612392	-0.0671624	-0.0854177	-0.126325	-0.135322
	NEU p-value	N/A	N/A	N/A	N/A	0.722111	0.900049	0.831824	0.60181	0.827214	N/A	0.120188	N/A	0.321804	0.467422	0.930372	0.518775	0.775782	1	N/A	0.702709	0.925848	0.877358	0.789422	0.746308	0.484289	0.928503	N/A	0.828852	0.550307	0.418256	1	0.863836	0.953971	0.402345	N/A	0.739586	0.524645	0.619603	0.544331	0.00517274	0.932679	0.14084	N/A	0.954936	1	1	0.743898	0.793891
	N*	1	1	1	0	13	7	5	11	7	0	22	1	18	14	3	14	5	2	1	8	8	6	10	10	12	7	1	7	21	17	2	4	5	16	1	7	17	4	27	12	3	26	1	3	2	2	9	6
	KET	-0.0374346	-0.0260687	-0.0500359	N/A	-0.0588146	-0.0776539	-0.0667611	-0.0765598	0.0212877	N/A	-0.0514392	-0.00772094	0.17583	-0.0795489	-0.0507787	0.159272	-0.00492525	-0.0326869	-0.00773676	-0.0555992	0.0566311	-0.00550656	-0.0579504	-0.0942732	-0.0582181	0.025261	-0.00632104	-0.0112588	-0.0902778	0.0104795	-0.00992478	-0.0302038	-0.0441877	-0.0680508	-0.00632104	-0.101739	-0.133195	-0.0769242	-0.170232	-0.130853	0.54827	-0.103601	-0.00773676	-0.0387136	-0.0274923	-0.0320545	-0.0684038	-0.052026
	KET p-value	N/A	N/A	N/A	N/A	0.862917	0.881317	0.929163	0.832434	0.963356	N/A	0.83408	N/A	0.498425	0.786248	1	0.58508	0.993523	1	N/A	0.894875	0.892931	0.99157	0.872857	0.807796	0.864297	0.95652	N/A	0.980617	0.712727	0.969206	1	0.967962	0.941905	0.816635	N/A	0.891996	0.648697	N/A	0.484946	0.776453	1	0.672414	N/A	0.97153	1	1	0.86007	0.920412
	N*	1	1	0	0	11	6	4	10	7	0	19	1	17	14	2	14	5	2	1	8	8	6	10	9	11	7	1	7	19	16	2	4	5	14	1	4	14	1	19	7	2	19	1	3	2	2	9	6
	SIB1	-0.0398792	-0.039422	-0.0483983	N/A	-0.0688187	-0.0884415	-0.0837707	-0.0396142	-0.0669566	N/A	0.0992274	-0.00969795	0.33354	0.633528	0.059713	0.230818	0.235185	0.229995	-0.0351221	-0.0775775	-0.0795403	-0.0692681	-0.0426371	0.0222823	0.157006	-0.0269559	-0.033233	0.170571	0.298916	0.247328	-0.0485405	0.204014	-0.0365082	0.168614	-0.033233	-0.108953	-0.15036	-0.0750209	-0.214604	-0.133824	-0.0313767	-0.180211	-0.0351221	-0.0617323	-0.0551467	-0.0560636	-0.0983717	0.15326
	SIB1 p-value	N/A	N/A	N/A	N/A	0.881766	1	0.938299	0.918762	0.884952	N/A	0.7242	N/A	0.204173	0.0176579	0.956061	0.467609	0.605244	1	N/A	0.881433	0.895471	0.908957	0.926651	0.950977	0.662548	0.958741	N/A	0.710195	0.341462	0.371956	1	0.782873	0.951998	0.598441	N/A	N/A	0.719167	N/A	0.605079	0.857848	N/A	0.615592	N/A	1	N/A	N/A	0.849806	0.798947
	N*	1	1	0	0	7	2	3	9	7	0	15	1	16	13	3	12	7	2	1	6	5	5	7	10	10	6	1	7	12	15	2	4	5	12	1	1	8	1	8	4	1	10	1	2	1	1	6	5
	SIB2	-0.0188767	0.0229678	-0.0797239	N/A	-0.0759406	-0.148091	-0.0399844	0.286199	0.241388	N/A	-0.0357838	0.234598	0.755797	0.435709	0.578326	0.262694	0.472579	0.422986	0.136776	0.169723	0.201634	0.131254	0.125592	0.52194	0.447251	0.209128	0.111062	0.376345	0.0619614	0.759228	0.174931	0.447276	-0.0551573	0.679334	0.111062	-0.160035	-0.120211	-0.130083	-0.264149	-0.174328	-0.0763617	-0.298316	0.136776	0.0242674	0.0460273	0.027346	0.0934275	0.364826
	SIB2 p-value	N/A	N/A	N/A	N/A	0.833774	0.842641	0.957585	0.363518	0.559231	N/A	0.880776	N/A	0.000136494	0.0889178	0.529509	0.34185	0.269515	1	N/A	0.659431	0.659243	0.775779	0.711338	0.0769101	0.121138	0.647083	N/A	0.393909	0.806696	0.000192155	1	0.518449	0.92749	0.00319902	N/A	1	0.708477	1	0.358845	0.771476	N/A	0.29724	N/A	0.982158	1	1	0.823973	0.46304
	N*	1	1	0	0	10	4	4	12	8	0	20	1	19	16	3	15	7	2	1	9	7	7	11	12	13	7	1	7	18	18	2	4	5	16	1	2	12	2	14	5	1	14	1	3	2	2	8	6
	SEA	0.024052	0.093786	-0.0646826	N/A	-0.0137621	-0.113041	0.0368945	0.802498	0.659461	N/A	-0.0163603	0.27643	0.0386782	-0.0165761	-0.0158	0.580433	-0.0837536	0.0419855	0.225368	0.869904	0.248482	0.634574	0.265221	0.0320183	0.634292	0.207893	0.185072	0.147432	0.312682	0.329476	0.289829	0.139665	-0.0521343	0.409523	0.185072	-0.09962	-0.014685	-0.0969761	-0.17098	-0.0875663	-0.0729147	-0.219521	0.225368	0.118358	0.123173	0.101326	0.227135	0.11752
	SEA p-value	N/A	N/A	N/A	N/A	0.969713	0.916607	0.960863	0.00112085	0.0638937	N/A	0.95021	N/A	0.886655	0.953125	0.988385	0.034314	0.889942	1	N/A	0.00117459	0.58418	0.108987	0.426782	0.925166	0.0234616	0.649084	N/A	0.748661	0.253723	0.210121	1	0.851624	0.944691	0.112454	N/A	1	0.963721	N/A	0.59323	0.907063	N/A	0.513596	N/A	0.912654	1	1	0.618093	0.820778
	N*	1	1	0	0	10	3	4	12	8	0	17	1	16	15	3	13	5	2	1	9	7	7	11	11	12	7	1	7	15	16	2	4	4	16	1	2	12	1	12	4	0	11	1	3	2	2	7	6
	ESK1	-0.0217684	-0.0237877	-0.0348914	N/A	-0.0310239	-0.0711695	-0.0449564	-0.0193656	-0.0128038	N/A	-0.122971	-0.0110955	0.124777	0.0943955	-0.00961579	-0.0724442	0.257839	-0.0220802	-0.0124274	-0.0192372	-0.0188162	-0.0188627	-0.0503256	0.652011	-0.0402388	-0.0147198	-0.00483836	-0.0244038	-0.0750466	-0.00241529	-0.0118593	-0.0334556	0.931543	0.0515522	-0.00483836	-0.0673558	-0.0912473	-0.0575632	-0.154674	-0.0950615	-0.0285366	-0.127328	-0.0124274	-0.0275047	-0.0121775	-0.0168947	-0.0695977	-0.0412792
	ESK1 p-value	N/A	N/A	N/A	N/A	0.941263	N/A	0.966934	0.957389	0.977957	N/A	0.637411	N/A	0.656727	0.758148	0.992931	0.851872	0.725047	N/A	N/A	0.963565	0.967609	0.971125	0.933839	0.0255991	0.911568	0.980644	N/A	0.962646	0.825515	0.993442	1	0.975399	0.0830856	0.860641	N/A	N/A	0.843489	N/A	0.73658	0.929944	N/A	0.805952	N/A	1	1	1	0.926151	0.956211
	N*	0	0	0	0	8	0	3	10	7	0	17	1	15	13	3	9	4	1	1	8	7	6	5	11	10	5	1	6	11	14	2	3	3	14	1	1	7	1	7	3	0	6	1	2	2	2	4	4
	ESK2	-0.0139636	-0.0293698	-0.0345262	N/A	-0.0459025	-0.054674	-0.0589122	0.034736	-0.0684739	N/A	-0.171255	-0.0205579	0.474864	0.394301	0.350214	-0.105217	0.771504	-0.0463797	-0.0235074	-0.0669773	-0.064412	-0.059624	-0.0650688	0.856003	-0.0580446	-0.0581377	-0.0125803	-0.0289518	-0.120245	0.158572	-0.0250662	-0.0388493	0.555493	0.174086	-0.0125803	-0.0774869	-0.105818	-0.0663725	-0.159663	-0.0990016	-0.0257385	-0.120842	-0.0235074	-0.0430298	-0.0319784	-0.0399313	-0.0744588	-0.0474346
	ESK2 p-value	N/A	N/A	N/A	N/A	0.951305	N/A	N/A	0.954328	1	N/A	0.739977	N/A	0.222811	0.423771	1	0.861795	0.0897155	N/A	N/A	0.950703	0.952596	1	0.952111	0.035079	0.938417	0.957222	N/A	0.978712	0.794325	0.730093	N/A	N/A	1	0.735752	N/A	N/A	0.861007	N/A	0.757313	1	N/A	0.793319	N/A	N/A	N/A	N/A	1	0.965109
	N*	1	0	0	0	4	1	1	5	2	0	6	1	8	6	2	5	5	0	0	3	3	2	3	5	4	3	1	3	7	7	1	1	2	6	1	0	5	1	6	2	1	7	0	1	1	0	2	3
	NAM1	-0.0200575	-0.0146187	-0.0176599	N/A	-0.031769	-0.0374333	-0.0321817	-0.0435572	-0.0435436	N/A	0.734822	-0.0209416	-0.0760613	-0.0542541	-0.0302993	-0.0727593	-0.0411626	-0.0272633	-0.0194365	-0.0417468	-0.0377653	-0.0319742	-0.048829	-0.0502653	-0.0616945	-0.0368996	-0.022452	-0.0346476	-0.0567376	-0.0815739	-0.0299815	-0.0333716	-0.0231093	-0.0637273	-0.022452	-0.0455555	-0.0709917	-0.0326477	-0.0901045	-0.0569951	-0.0258038	-0.0871518	-0.0194365	-0.0240821	-0.0259766	-0.0218973	-0.051395	-0.0417275
	NAM1 p-value	N/A	N/A	N/A	N/A	N/A	N/A	N/A	N/A	N/A	N/A	0.20025	N/A	N/A	N/A	N/A	N/A	N/A	N/A	N/A	N/A	N/A	N/A	N/A	N/A	N/A	N/A	N/A	N/A	0.958255	N/A	N/A	N/A	N/A	N/A	N/A	N/A	N/A	N/A	N/A	N/A	N/A	N/A	N/A	N/A	N/A	N/A	N/A	N/A
	N*	0	0	0	0	0	0	0	0	0	0	4	0	1	1	0	1	0	0	0	0	0	1	0	0	0	0	0	0	3	1	0	0	0	1	0	0	0	0	1	0	0	0	0	0	0	0	0	0
	NAM2	-0.0346338	-0.0315046	-0.0359567	N/A	-0.0505219	-0.0632712	-0.0622418	-0.0755181	-0.076626	N/A	0.345921	-0.0354161	-0.130376	-0.0898123	-0.0495634	-0.132738	-0.0670696	-0.0474006	-0.0286085	-0.0753993	-0.0662651	-0.0667732	-0.0897039	-0.0826926	-0.106084	-0.064707	-0.0322219	-0.0551398	0.0465318	-0.140848	-0.043496	-0.0564276	-0.0356817	-0.11388	-0.0322219	-0.0782995	-0.121655	-0.0553014	-0.160507	-0.107	-0.0402233	-0.150189	-0.0286085	-0.0475329	-0.0431947	-0.0390393	-0.0864324	-0.0721218
	NAM2 p-value	N/A	N/A	N/A	N/A	1	N/A	1	1	N/A	N/A	0.392861	N/A	1	1	N/A	N/A	N/A	N/A	N/A	1	N/A	N/A	N/A	1	1	N/A	N/A	N/A	0.928806	1	N/A	N/A	N/A	1	N/A	N/A	1	N/A	0.881158	1	N/A	1	N/A	N/A	N/A	1	1	N/A
	N*	0	0	0	0	2	1	2	2	1	0	8	0	2	2	0	1	0	0	1	2	1	0	1	2	2	1	0	1	6	2	1	0	0	2	0	1	2	1	3	2	0	2	1	1	1	2	2	1
	NAM3	-0.0405874	-0.0389144	-0.0413488	N/A	-0.0640241	-0.0807753	-0.0784022	-0.0874045	-0.0795978	N/A	0.228078	-0.040647	-0.143781	-0.102082	-0.0568759	-0.142646	-0.075887	-0.0570945	-0.0415618	-0.0863317	-0.0638085	-0.0678511	-0.101516	-0.092075	-0.126802	-0.0684408	-0.0378864	-0.0612136	-0.00575897	-0.152881	-0.0563344	-0.0634856	-0.0332298	-0.131051	-0.0378864	-0.0963084	-0.142027	-0.0674368	-0.18921	-0.128229	-0.0458127	-0.178	-0.0415618	-0.061148	-0.0565877	-0.0569641	-0.108865	-0.0831845
	NAM3 p-value	N/A	N/A	N/A	N/A	1	N/A	N/A	1	0.941384	N/A	0.451108	N/A	0.754767	0.865904	N/A	0.81281	N/A	N/A	N/A	0.936405	0.932298	0.950058	1	0.932155	0.906368	0.949623	N/A	N/A	0.991183	0.767481	N/A	N/A	N/A	0.827969	N/A	N/A	0.849107	N/A	0.75211	N/A	N/A	0.867986	N/A	N/A	N/A	N/A	1	1
	N*	0	0	0	0	2	1	1	2	3	0	13	0	7	5	0	5	1	0	0	3	4	3	2	3	3	3	1	1	6	6	1	1	1	5	1	0	4	0	5	1	1	3	0	1	1	0	2	2
	SAM1	0.025751	-0.0308775	-0.0331791	N/A	-0.0445139	-0.0805611	-0.0630293	-0.13104	-0.0446457	N/A	0.202245	-0.0534891	-0.128591	-0.11243	-0.0973947	-0.0531773	-0.0820393	-0.000954501	-0.0172664	-0.110417	0.0251335	-0.0382308	-0.0357966	-0.104117	-0.119495	0.000594762	-0.0358507	-0.0869258	-0.150865	-0.115132	-0.0388516	-0.075146	-0.0293375	-0.061356	-0.0358507	-0.0618328	-0.0825845	-0.0213615	-0.0494756	-0.0416024	-0.0201354	-0.0480587	-0.0172664	-0.0526207	-0.0535613	-0.0429366	-0.096156	-0.0929484
	SAM1 p-value	N/A	N/A	N/A	N/A	N/A	N/A	N/A	N/A	N/A	N/A	1	N/A	N/A	N/A	N/A	N/A	N/A	N/A	N/A	N/A	N/A	N/A	N/A	N/A	N/A	N/A	N/A	N/A	N/A	N/A	N/A	N/A	N/A	N/A	N/A	N/A	N/A	N/A	N/A	N/A	N/A	N/A	N/A	N/A	N/A	N/A	N/A	N/A
	N*	0	0	0	0	0	0	0	0	0	0	2	0	0	0	0	1	0	0	0	0	0	0	0	0	0	0	0	0	1	0	0	0	0	0	0	0	0	0	0	0	0	1	0	0	0	0	0	0
	SAM2	-0.0404782	-0.0202595	-0.0161699	N/A	0.0242505	-0.0273337	-0.0276657	-0.00437863	-0.0107996	N/A	0.187842	-0.0260819	-0.0766028	-0.112941	-0.0344697	-0.121282	-0.112363	-0.0178175	-0.0116085	-0.00669148	-0.00927809	-0.0128797	-0.0605353	-0.114094	-0.068339	-0.0262582	-0.0274428	0.0719229	-0.0792687	-0.0469098	-0.0286859	-0.0714089	-0.0625725	-0.0517316	-0.0274428	-0.00417623	-0.0600611	-0.0584158	-0.100087	-0.0455638	-0.0610799	-0.0727225	-0.0116085	-0.0263293	-0.0233607	-0.0104206	-0.0670076	-0.0438943
	SAM2 p-value	N/A	N/A	N/A	N/A	N/A	N/A	N/A	1	N/A	N/A	0.753889	N/A	1	1	N/A	N/A	N/A	N/A	N/A	N/A	N/A	N/A	N/A	N/A	N/A	N/A	N/A	N/A	0.941627	1	N/A	N/A	N/A	1	N/A	N/A	N/A	N/A	N/A	N/A	N/A	N/A	N/A	N/A	N/A	N/A	N/A	N/A
	N*	0	0	0	0	1	0	0	2	0	0	5	0	2	2	1	1	1	0	0	1	1	1	0	1	1	1	0	1	3	2	0	0	0	2	0	0	1	0	1	0	0	1	0	0	0	0	0	1
	SAM3	0.00310796	-0.0410756	0.000953879	N/A	0.0263648	0.0721298	-0.030172	-0.0902649	-0.0591046	N/A	0.195428	-0.0264734	-0.160159	-0.136565	-0.06409	-0.0842785	-0.106293	-0.0826085	-0.046887	-0.0666485	-0.0196904	-0.0422433	-0.0227452	-0.118807	-0.0952762	-0.0694345	0.0158002	-0.0557669	-0.116609	-0.130926	-0.0185853	-0.0725171	-0.0562435	-0.13742	0.0158002	-0.00353821	-0.0426862	-0.00252402	0.0394158	-0.046264	-0.0105446	-0.0256776	-0.046887	-0.0428209	-0.00489638	-0.0431844	0.025169	-0.0669251
	SAM3 p-value	N/A	N/A	N/A	N/A	N/A	N/A	N/A	N/A	N/A	N/A	0.854793	N/A	N/A	N/A	N/A	N/A	N/A	N/A	N/A	N/A	N/A	N/A	N/A	N/A	N/A	N/A	N/A	N/A	1	N/A	N/A	N/A	N/A	N/A	N/A	N/A	N/A	N/A	1	N/A	N/A	1	N/A	N/A	N/A	N/A	N/A	N/A
	N*	0	0	0	0	0	1	0	0	0	0	3	0	0	0	0	0	0	0	0	0	0	0	0	0	0	0	0	0	2	0	0	0	0	0	0	0	0	0	2	1	0	2	0	0	0	0	1	0
	* haplogroup frequency >0.1%, ADMIXTURE component >1%
Abkhasian	136	0	0	0	0	0	0.735294	0	0	0	0	5.88235	0	0	0	0	0	0	0	0	0	0	0	0	0	0	0	0	0	2.94118	0	0	0	0	0	0	0	0	0	2.20588	0	0	5.14706	0	0	0	0	0	0
Altaian	414	0	0	0	0	0	0	0	0	3.84348	0	26.0058	0	2.82609	1.93478	0	3.83188	0	0	0	0.933333	0.749275	0.721739	3.15362	0.956522	0.23913	0	0	0	0	10.8536	0	0.478261	0	0.466667	0	0	0.266667	0	1.41594	0	0	0	0	0	0	0	0	0
Armenian	66	0	0	0	0	0	0	0	0	0	0	0	0	0	0	0	0	0	0	0	0	0	0	0	0	0	0	0	0	0	0	0	0	0	0	0	1.5	1.51515	0	1.51515	0	0	0	0	0	0	0	0	0
Athabaskan	21	0	0	0	0	0	0	0	0	0	0	4.8	0	0	0	0	0	0	0	0	0	0	0	0	0	0	0	0	0	0	0	0	0	0	0	0	0	0	0	0	0	0	0	0	0	0	0	0	0
Balkar	140	0	0	0	0	0	0	0	0	0	0	0	0	0	0	0	0	0	0	0	0	0	0	0.714286	0	0	0	0	0	2.85714	0	0	0	0	0	0	0	1.42857	0	0.714286	0	0	13.5714	0	0	0	0	0	0
Belarusian	350	0	0	0	0	0	0	0	0	0	0	0	0	0	0	0	0	0	0	0	0	0	0	0	0	0	0	0	0	0	0	0	0	0	0	0	0	0	0	1.14286	0.571429	0	3.71429	0	0	0	0	0	0
Buryat	421	0	0	0	0	0.47886	0	0	2.86128	0.23943	0	8.3323	0.700713	4.06413	3.29335	0	1.45986	0	0	0	0.210214	0.47886	0.210214	0	0	10.0722	0.210214	0	0.700713	4.75867	20.3207	0	1.68171	0.490499	3.08907	0	0	1.20879	0	0.210214	0	0	0.23943	0	0	0	0	1.67007	0.980998
Chechen	176	0	0	0	0	0	1.13636	0	0	0	0	1.13636	0	0	0	0	0	0	0	0	0	0	0	0	0	0	0	0	0	1.13636	0	0	0	0	0	0	0	3.40909	0	4.54545	0	0.568182	3.97727	0	0	0	0	2.27273	0
Chipewyan Minnesota	26	0	0	0	0	0	0	0	0	0	0	23.1	0	0	0	0	0	0	0	0	0	0	0	0	0	0	0	0	0	11.5	0	0	0	0	0	0	0	0	0	0	0	0	0	0	0	0	0	0	0
Chipewyan Turtle Mountain	86	0	0	0	0	0	0	0	0	0	0	19.8	0	0	0	0	0	0	0	0	0	0	0	0	0	0	0	0	0	0	0	0	0	0	0	0	0	0	0	0	0	0	0	0	0	0	0	0	0
Chipewyan Wisconsin	77	0	0	0	0	0	0	0	0	0	0	29.9	0	0	0	0	0	0	0	0	0	0	0	0	0	0	0	0	0	2.6	0	0	0	0	0	0	0	0	0	0	0	0	0	0	0	0	0	0	0
Chukchi	15	0	0	0	0	0	0	0	0	0	0	0	0	0	0	0	0	0	0	0	0	0	0	0	6.7	0	0	0	0	0	0	0	0	13	0	0	0	0	0	0	0	0	0	0	0	0	0	0	0
Chuvash	21	0	0	0	0	0	0	0	0	0	0	14.3	0	0	0	0	0	0	0	0	0	0	0	0	0	0	0	0	0	33.3	0	0	0	0	0	0	0	0	0	0	0	0	0	0	0	0	0	0	0
Danish	224	0	0	0	0	0	0	0	0	0	0	0	0	0	0	0	0	0	0	0	0	0	0	0	0	0	0	0	0	0	0	0	0	0	0	0	0	0	0.892857	1.78571	0.446429	0	0.892857	0	0	0	0	0	0
Dolgan	154	0	0	0	0	0	0	0	0.649351	0	0	0	0	33.1169	5.19481	0.649351	0	1.2987	0	0	0	0	0	0	0.649351	0	0	0	7.79221	0	38.961	0	0	0	0.649351	0	0	0	0	0	0	0	0	0	0	0	0	0	0
Estonian	117	0	0	0	0	0	0	0	0	0	0	0	0	0	0	0	0	0	0	0	0	0	0	0	0	0	0	0	0	0	0	0	0	0	0	0	0	0	0	0	1.7	0	2.6	0	0	0	0	0	0
Even	105	0	0	0	0	0	0	0	2.85714	0	0	0	0	30.4762	13.3333	1.90476	0	7.61905	0	0	0	0	0	0	8.57143	0.952381	0	0	0	0	21.9048	0	0	0	2.85714	0	0	0	0	0	0	0	0	0	0	0	0	0	0
Evenk	341	0	0	0	0	0	0	0	0.293255	0	0	18.7472	0	24.783	7.55543	0	0.892375	0	0.293255	0	0	0	0	1.17155	0.886217	0.871261	0.290323	0	0	4.98035	12.3592	0	2.89296	0.290323	5.27038	0	0	0	0	0	0	0	0	0	0	0	0	0	1.75249
Finnish	971	0	0	0	0	0	0	0	0	0	0	0	0	0	0	0	0	0	0	0	0	0	0	0	0	0	0	0	0	0	0	0	0	0	0	0	0	0	0.30896	2.05973	2.16272	0	9.57775	0	0	0	0	0	0
Georgian	162	0	0	0	0	0.644444	0	0	0	0	0	0	0	0	0	0	0	0	0	0	0	0	0	0	0	0	0	0	0	1.23457	0	0	0	0	0	0	1.22716	3.08765	0	4.34815	0	0	3.71358	0	0	0	0	0	0
German	2490	0	0	0	0	0	0	0	0	0	0	0	0	0	0	0	0	0	0	0	0	0	0	0	0	0	0	0	0	0	0	0	0	0	0	0	0	0	0.120482	1.48594	0.60241	0	1.72691	0	0	0	0	0	0
Gujarati	34	0	0	0	0	44.1	0	0	0	0	0	0	0	0	0	0	0	0	0	0	0	0	0	0	0	0	0	0	0	0	0	0	0	0	0	0	2.9	0	0	0	0	0	8.8	0	0	0	0	0	0
Han	92	0	0	0	0	1.07609	0	0	10.7957	3.27283	0	4.34565	0	0	0	0	3.225	0	0	0	4.34891	0	3.225	1.07609	1.07609	3.225	0	0	0	16.263	0	0	0	0	4.34565	0	0	0	0	0	0	0	0	0	0	0	0	0	0
Hungarian	367	0	0	0	0	0	0	0	0	0	0	0	0	0	0	0	0	0	0	0	0	0	0	0	0	0	0	0	0	0	0	0	0	0	0	0	0	0	0	1.3624	0.544959	0	5.17711	0	0	0	0	0	0
Ingush	103	0	0	0	0	0	4.85437	0	0	0	0	1.94175	0	0	0	0	0	0	0	0	0	0	0	0	0	0	0	0	0	2.91262	0	0	0	0	0	0	0	0	0	7.76699	0	0	1.94175	0	0	0	0	4.85437	0
Iranian	174	0	0	0.565517	0	6.89195	0	1.13103	0	0	0	1.14943	0	0.565517	0	0	0.568966	0	0	0	0	0	0	0	0	0.565517	0	0	0	0.574713	0.565517	0	0	0	0.565517	0	1.72299	2.86897	0	4.62184	0	0.565517	1.71034	0	0	0	0	0	0
Kazakh	621	0	0	0	0	1.95636	0	0.161031	0.789533	0.636876	0	6.42448	0	1.77134	0.966184	0	1.75958	0.161031	0	0	1.1314	0.322061	0	0.467472	0.484219	6.74895	0.161031	0.648792	0.305314	8.69372	6.60225	0.322061	0	0	1.4058	0.161031	0	1.61965	0	1.12351	0.162158	0	0.471498	0	0.161031	0.322061	0	1.45507	0.161031
Ket	38	0	0	0	0	0	0	0	0	0	0	15.8	0	0	0	0	2.6	0	0	0	0	0	0	0	0	0	0	0	0	2.6	0	0	0	0	0	0	0	0	0	0	0	0	2.6	0	0	0	0	0	0
Ket (this study)	46	0	0	0	0	0	0	0	0	0	0	0	0	13.0435	0	0	0	2.17391	0	0	0	0	0	0	0	0	0	0	0	0	2.17391	0	0	0	0	0	0	0	0	0	0	6.52174	0	0	0	0	0	0	0
Khakas	57	0	0	0	0	0	0	0	0	3.5	0	5.3	0	14	0	0	0	0	0	0	0	0	0	0	0	0	1.8	0	0	0	16	0	0	0	0	0	0	0	0	0	0	0	0	0	0	0	0	0	0
Kumyk	112	0	0	0	0	0	0.892857	0	0	0	0	0	0	0	0	0	0	0	0	0	0	0	0	2.67857	0	0	0	0	0	0.892857	0	0	0	0	0	0	0	0.892857	0	5.35714	0	0	1.78571	0	0	0	0	0.892857	0
Kyrgyz	364	0	0	0	0	1.65852	0	0.274725	1.37363	0.824176	0	9.07033	0	2.74725	1.92308	0	0.820604	0	0	0.274725	0.553846	0.826374	0	0	1.37363	4.94368	0.274725	0	0.274725	6.31676	11.8132	0.274725	0	0	2.74725	0	0	0.274725	0	0.549451	0.549451	0	0.274725	0.549451	0	0	0.549451	1.92967	0.274725
Lezgin	46	0	0	0	0	0	0	0	0	0	0	0	0	0	0	0	0	0	0	0	0	0	0	0	0	0	0	0	0	4.34783	0	0	0	0	0	0	0	0	0	4.34783	0	0	0	0	0	0	0	0	0
Lithuanian	343	0	0	0	0	0	0	0	0	0	0	0	0	0	0	0	0	0	0	0	0	0	0	0	0	0	0	0	0	0	0	0	0	0	0	0	0	0	0	2.04665	1.18805	0	2.05044	0	0	0	0	0	0
Mixe	68	0	0	0	0	0	0	0	0	0	0	23.5294	0	0	0	0	0	0	0	0	0	0	0	0	0	0	0	0	0	8.82353	0	0	0	0	0	0	0	0	0	0	0	0	0	0	0	0	0	0	0
Mongolian	336	0	0	0	0	3.55119	0	0	0.885417	0.908036	0	12.5262	0	1.18899	0.29375	0	3.29643	0	0	0	1.78333	0.59375	0.291667	1.4872	0.29375	6.84464	0	0	0.291667	21.122	1.53869	0	0	0	3.27649	0	0	0.29375	0	0	0	0	0.291369	0	0	0	0	2.08333	0
Nganasan	24	0	0	0	0	0	0	0	0	0	0	33.3	0	0	0	0	4.2	0	0	0	0	0	0	0	0	0	0	0	0	29.2	0	0	0	0	0	0	0	0	0	0	0	0	0	0	0	0	0	0	0
Nganasan (this study)	24	0	0	0	0	0	0	0	0	0	0	0	0	12.5	33.3333	0	0	4.16667	0	0	0	0	0	0	0	4.16667	0	0	0	0	12.5	0	0	0	0	0	0	0	0	0	0	0	0	0	0	0	0	0	0
Nogai	261	0.383142	0	0	0	1.91571	0.383142	0	0	0	0	7.66284	0	0	0	0	2.29885	0	0	0	0	0	0	4.98084	0	0	0	0	0	6.89655	0	0	0	0	0	0	0	0.383142	0	2.68199	0	0	3.83142	0	0	0	0	0	0
Ossetian	162	0	0	0	0	0	3.08642	0	0	0	0	1.23457	0	0	0	0	0.617284	0	0	0	0	0	0	0.617284	0	0	0	0	0	7.40741	0	0	0	0	0	0	0	1.23457	0	0.617284	0	0	3.08642	0	0	0	0	0.617284	0.617284
Pima	97	0	0	0	0	0	0	0	0	0	0	84.5361	0	0	0	0	0	0	0	0	0	0	0	0	0	0	0	0	0	1.03093	0	0	0	0	0	0	0	0	0	0	0	0	0	0	0	0	0	0	0
Quechua	22	0	0	0	0	0	0	0	0	0	0	31.8	0	0	0	0	0	0	0	0	0	0	0	0	0	0	0	0	0	0	0	0	0	0	0	0	0	0	0	0	0	0	0	0	0	0	0	0	0
Russian	445	0	0	0	0	0.674157	0.449438	0	0	0	0	0	0	0	0	0	0.674157	0	0	0	0	0.224719	0	0	0	0	0	0	0	0.224719	0	0	0	0	0.224719	0	0.224719	0.449438	0	2.02247	0	0	1.79775	0	0	0	0	0	0
Selkup (this study)	15	0	0	0	0	0	0	0	0	0	0	0	0	20	0	0	0	0	0	0	0	0	0	0	0	0	0	0	0	0	0	0	0	0	0	0	0	0	0	0	0	0	0	0	0	0	0	0	0
Shor	110	0	0	0	0	0	0	0	0	0	0	6.34545	0	6.33636	0.894545	0	1.81091	0	0	0	0	3.67455	0	0	0	0	0	0	0	0	14.5636	0	0	0	1.81091	0	0	0	0	2.70545	0	0	0	0	0	0	0	0	0
Tajik	308	0	0	0	0	1.95195	0	0	0.974026	0	0	3.24805	0	9.74416	0.324675	0	0.328571	0	0	0	0.324675	1.3026	0.649351	0	0	0.977922	0.328571	0	0	0.324675	5.83766	0	0	0	3.57532	0	0	1.3026	0	0.328571	0	0	5.83766	0	0	0	0	0	0.653247
Teleut	86	0	0	0	0	0	0	0	0	0	0	18.5302	0	3.51279	4.62209	0	4.66395	0	0	0	0	0	3.49302	0	0	0	0	0	0	0	23.4605	0	0	0	2.32209	0	0	0	0	0	0	0	0	0	0	0	0	0	0
Turkmen	310	0	0	0	0	1.93839	0	0.645161	0.645161	0	0	4.83645	0	1.29032	0.645161	0	0	0	0	0	0.322581	0	0	0.322581	1.6129	1.6129	0	0	0	3.23226	10	0	0	0	0.645161	0	0.322581	0.322581	0.317419	0.967742	0.322581	0	0	0	0.322581	0.322581	0.967742	0	0
Ukrainian	346	0	0	0	0	0	0	0	0	0	0	0	0	0	0	0	0	0	0	0	0	0	0	0	0	0	0	0	0	0	0	0	0	0	0	0	0	0	0	0.578035	1.15607	0	2.60116	0	0	0	0	0	0
Uzbek	468	0	0.42735	0	0	1.70598	0	0.42735	1.49573	0.213675	0	2.13547	0	4.2735	0.42735	0	0.424359	0.213675	0	0	1.06838	0	0.210684	0.426068	0	2.55812	0.851709	0	0.42735	3.84829	6.41026	0	0	0.213675	1.91709	0	1.27607	0.641026	0	0.854701	1.28205	0	0.85641	0	0.641026	0	0	1.4859	0
Yakut	576	0	0	0	0	0.345312	0	0	0.866146	0	0	8.88281	0	26.5556	6.59028	0.173611	0	0	0.694444	0	0	0	0	0	0.703646	3.81892	0	0	2.60417	2.94531	12.1597	0	0.175	0.175	13.7198	0	0	0	0	0	0	0	1.38698	0	0	0	0	0	0
Yukaghir	22	0	0	0	0	0	0	0	0	0	0	0	0	36.3636	18.1818	0	0	13.6364	0	0	0	0	0	0	4.54545	0	0	0	0	0	9.09091	0	0	0	4.54545	0	0	0	0	0	0	0	0	0	0	0	0	0	0
Zapotec	100	0	0	0	0	0	0	0	0	0	0	30	0	0	0	0	0	0	0	0	0	0	0	0	0	0	0	0	0	5	0	0	0	0	0	0	0	0	0	0	0	0	0	0	0	0	0	0	0
[truncated: 85 more columns]
