# Supplementary material for: Genomic study of the Ket: a Paleo-Eskimo-related ethnic group with significant ancient North Eurasian ancestry
Source: Sci Rep. 2016 Feb 11;6:20768. doi: 10.1038/srep20768 (PMC4750364; doi:10.1038/srep20768)
Supplement: Supplementary File 6 [file srep20768-s7.xls]

## Sheet: mt hg vs ADMIXTURE Illumina
population	n	L	L1	L2	L3	M	M1	M3	M7	M8	CZ	C	C1	C4	C5	C7	Z	Z1	Z3	Z4	M9	M10	M11	G	G1	G2	G3	G4	M13	D	D4	D1	D3	D2	D5	D6	N	N1	N1a	I	I1	N2	W	W1	W3	W4	W6	N9	Y
	AFR	-0.0420133	0.51289	0.543723	0.539859	0.189935	-0.0955092	0.345362	-0.0869025	-0.0839779	N/A	-0.144676	-0.0390526	-0.00648743	-0.120594	-0.0560894	-0.0812149	0.0263056	-0.0587718	-0.0401906	-0.0774736	-0.0683026	-0.0701334	-0.0888291	-0.0983757	-0.099425	-0.0795796	-0.0454325	-0.0510422	-0.107816	-0.105966	-0.0611071	-0.0707981	-0.0552399	-0.114604	-0.0454325	0.0557059	0.269781	-0.00542409	0.0518508	-0.084971	0.681842	-0.0388092	-0.0401906	-0.00545339	-0.018049	-0.00242478	-0.1073	-0.0946094
	AFR p-value	N/A	N/A	1	0.56693	0.751168	N/A	N/A	N/A	N/A	N/A	N/A	N/A	1	N/A	N/A	N/A	N/A	N/A	N/A	N/A	N/A	N/A	N/A	N/A	N/A	N/A	N/A	N/A	1	1	N/A	N/A	N/A	N/A	N/A	N/A	0.71217	N/A	1	N/A	1	1	N/A	N/A	N/A	N/A	N/A	N/A
	N*	0	1	2	3	5	0	1	0	0	0	1	0	2	0	0	1	1	0	0	0	0	0	0	0	1	0	0	0	2	2	0	0	0	1	0	1	4	0	2	0	2	2	0	0	0	0	0	0
	OCE	0.0187813	-0.0652105	-0.0673135	-0.0650018	0.463316	0.0554438	0.079104	0.0231255	0.0104585	N/A	-0.371226	0.0220616	-0.0243396	-0.128785	-0.127283	0.0712607	-0.10733	-0.010406	0.0886006	0.0457642	0.0329736	0.0097211	0.0378386	-0.184314	0.0119576	0.0407139	-0.163419	-0.0109192	-0.124577	-0.0351032	-0.0673349	0.00528942	-0.0903549	-0.0206746	-0.163419	0.410664	0.03729	0.00900989	0.295649	0.115732	0.569111	0.379968	0.0886006	0.0185127	-0.0785958	0.0903708	0.10209	-0.026881
	OCE p-value	N/A	N/A	N/A	N/A	N/A	N/A	N/A	N/A	N/A	N/A	N/A	N/A	N/A	N/A	N/A	N/A	N/A	N/A	N/A	N/A	N/A	N/A	N/A	N/A	N/A	N/A	N/A	N/A	N/A	N/A	N/A	N/A	N/A	N/A	N/A	N/A	N/A	N/A	N/A	N/A	N/A	N/A	N/A	N/A	N/A	N/A	N/A	N/A
	N*	0	0	0	0	0	0	0	0	0	0	0	0	1	0	0	0	1	0	0	0	0	0	0	0	0	0	0	0	0	1	0	0	0	0	0	0	0	0	0	0	1	0	0	0	0	0	0	0
	SAS1	-0.0439151	0.230457	0.230929	0.275374	0.954912	-0.113517	0.0628508	-0.0591431	-0.0726977	N/A	-0.228938	-0.0523523	-0.155951	-0.152424	-0.0744169	-0.0521308	-0.086652	-0.0721356	-0.0308027	-0.0687058	-0.0389767	-0.0677091	-0.0650236	-0.120607	-0.0993983	-0.0462352	-0.05833	-0.0689468	-0.139025	-0.149195	-0.0648551	-0.0957786	-0.0695374	-0.116846	-0.05833	0.603095	0.26072	0.0108355	0.214527	-0.095122	-0.0361354	0.426338	-0.0308027	0.036546	-0.00533715	0.0291158	-0.105006	-0.0765613
	SAS1 p-value	N/A	1	1	0.793177	1.63166e-10	0.850921	0.933315	0.909544	0.904454	N/A	0.359294	N/A	0.626618	0.715424	N/A	0.878393	0.936168	N/A	N/A	0.894954	0.948754	0.928156	0.90057	0.871923	0.829628	0.939214	N/A	0.94925	0.593693	0.62514	N/A	N/A	N/A	0.730791	N/A	0.101168	0.279388	1	0.336649	0.836896	0.973427	0.0525893	N/A	1	N/A	1	0.862071	0.943628
	N*	1	2	2	3	18	5	4	6	5	0	18	0	12	8	1	11	3	0	1	6	5	4	6	4	7	5	0	3	17	13	1	1	1	11	0	8	19	2	22	7	3	21	1	2	1	2	5	3
	SAS2	-0.0170595	0.0173393	0.0180611	0.0214412	0.051834	-0.0350375	-0.00943224	-0.0444259	-0.0334506	N/A	-0.12798	-0.0268621	-0.0939262	-0.0877744	-0.0452409	-0.0439895	-0.053638	-0.0406833	-0.0167288	-0.0498896	-0.00580036	-0.0318879	-0.0452152	-0.0767416	-0.0682675	-0.0265124	-0.0349594	-0.0427168	-0.0809728	-0.0807279	-0.0377374	-0.0538557	-0.042171	-0.0733238	-0.0349594	0.0330809	0.0180617	-0.0150162	-0.0175152	-0.0542775	-0.0291714	-0.0173376	-0.0167288	-0.0130077	-0.0284351	-0.0126662	-0.0532628	-0.0441082
	SAS2 p-value	N/A	1	1	0.984236	0.832823	0.939708	0.989996	0.941592	0.956018	N/A	0.590109	N/A	0.808494	0.849403	N/A	0.891569	N/A	N/A	N/A	0.923675	0.992373	0.966175	0.914452	0.943494	0.882709	0.965139	N/A	1	0.73394	0.812495	N/A	N/A	N/A	0.839442	N/A	0.932135	0.936341	1	0.93085	0.906673	1	0.934386	N/A	1	N/A	1	0.918523	0.953209
	N*	1	2	2	3	19	7	4	5	5	0	20	0	9	7	0	12	1	0	1	6	5	4	8	3	7	5	0	2	20	11	1	1	1	10	0	9	22	2	27	7	2	25	1	2	1	2	6	4
	CAU	0.104357	0.159837	0.166459	0.183332	0.179593	0.36087	0.191626	-0.133755	-0.142628	N/A	-0.342606	-0.0809255	-0.294316	-0.266053	-0.13502	-0.112352	-0.15794	-0.133014	-0.0411334	-0.134393	-0.0748279	-0.118681	0.0255521	-0.206269	-0.181007	-0.097847	-0.10285	-0.137855	-0.141841	-0.246116	-0.105737	-0.162058	-0.121432	-0.221175	-0.10285	0.190782	0.605546	0.0653718	0.415693	-0.14176	-0.0519372	0.357436	-0.0411334	0.0647755	0.0150572	0.0879221	0.0274887	0.0140612
	CAU p-value	N/A	1	1	0.863957	0.44767	0.415576	0.796137	0.796254	0.782888	N/A	0.117149	N/A	0.325708	0.483824	N/A	0.701192	1	N/A	N/A	0.748269	0.885622	0.844158	0.951613	0.780456	0.637938	0.832264	N/A	0.898123	0.528266	0.393909	N/A	0.879992	0.910367	0.48699	N/A	0.619495	0.00199028	1	0.0196102	0.713556	0.961792	0.0610675	N/A	1	N/A	1	0.947949	0.98151
	N*	1	2	2	3	20	7	4	6	6	0	22	1	13	9	0	14	2	0	1	8	6	5	8	4	9	7	0	3	22	14	1	3	3	12	0	9	23	2	31	9	3	28	1	2	1	2	8	5
	SEU	0.052136	-0.0595114	-0.0492851	-0.0750757	-0.212932	0.108716	0.1317	-0.181851	-0.192381	N/A	-0.32259	-0.101058	-0.308709	-0.273841	-0.113091	-0.196917	-0.157475	-0.123751	-0.0717524	-0.184252	-0.134023	-0.145439	-0.0856814	-0.20399	-0.248214	-0.159452	-0.108897	-0.123242	-0.0493389	-0.286158	-0.130394	-0.175553	-0.108276	-0.261085	-0.108897	0.00376301	0.0621012	0.288266	0.250739	0.438627	-0.0900036	0.202578	-0.0717524	-0.00418602	-0.0423576	0.00751336	-0.127002	-0.101449
	SEU p-value	N/A	1	1	0.944725	0.380139	0.813822	0.860111	0.63634	0.747989	N/A	0.0870882	N/A	0.279789	0.411224	0.916569	0.516968	0.883434	1	N/A	0.720613	0.824082	0.845468	0.825098	0.623551	0.485226	0.757629	N/A	0.869118	0.802968	0.298589	N/A	0.869832	0.885044	0.364681	N/A	0.992871	0.78341	1	0.197291	0.22876	1	0.310156	N/A	1	N/A	1	0.806445	0.866733
	N*	1	2	2	3	19	7	4	9	5	0	29	0	14	11	3	13	3	2	1	6	5	4	9	8	10	6	0	4	28	15	1	3	4	14	0	8	22	2	28	9	2	27	1	2	1	2	6	5
	NEU	0.0346265	-0.0754723	-0.0786262	-0.0861746	-0.178985	0.0505113	-0.0988073	-0.161475	-0.0887471	N/A	-0.30844	-0.0889179	-0.21778	-0.223889	-0.0963745	-0.102765	-0.1316	-0.129137	-0.0395353	-0.163562	-0.000678392	-0.0621568	-0.0789062	-0.182625	-0.230946	-0.0616822	-0.109912	-0.107547	0.0919007	-0.182461	-0.110106	-0.15317	-0.0900819	-0.224644	-0.109912	-0.109891	-0.102407	0.0852108	0.101464	0.61058	-0.0215495	0.151228	-0.0395353	-0.0502624	-0.101983	-0.0487784	-0.127205	-0.11034
	NEU p-value	N/A	1	1	0.936522	0.436655	0.904462	0.895114	0.653419	0.864432	N/A	0.0852457	N/A	0.383879	0.420502	0.928971	0.704177	0.827251	1	N/A	0.695306	0.998961	0.918296	0.827359	0.610771	0.445255	0.883425	N/A	0.858741	0.628846	0.453581	N/A	0.799064	0.862403	0.384395	N/A	0.776523	0.625812	1	0.580308	0.0717865	0.984157	0.416312	N/A	1	N/A	1	0.742161	0.831651
	N*	1	2	2	3	21	8	4	10	6	0	32	1	18	15	3	16	5	2	1	8	6	5	10	10	13	8	0	5	30	19	1	5	6	17	0	9	25	2	32	9	3	31	1	2	1	2	9	6
	SIB1	-0.0322439	-0.0543807	-0.0529718	-0.0589288	-0.142842	-0.0974468	-0.0807414	0.0297875	-0.0421493	N/A	0.167729	0.0373329	0.550405	0.496858	0.377687	0.188098	0.409617	0.185557	-0.0152359	-0.0558465	-0.056851	-0.0486556	-0.0209698	0.350335	0.0327164	0.0312272	-0.0509201	0.172158	0.172433	0.323578	-0.048996	0.303834	-0.019316	0.259598	-0.0509201	-0.118266	-0.192726	-0.0680212	-0.218471	-0.126507	0.0866267	-0.187474	-0.0152359	-0.0613818	-0.0691084	-0.0479022	-0.0381065	0.214864
	SIB1 p-value	N/A	N/A	N/A	N/A	0.691727	0.896561	1	0.943601	0.935504	N/A	0.533387	N/A	0.0385213	0.0953126	0.710712	0.556044	0.471914	1	N/A	0.914577	0.939684	0.948383	0.963903	0.386344	0.928061	0.946259	N/A	0.774302	0.521776	0.255882	N/A	0.604478	0.9746	0.388835	N/A	1	0.590746	N/A	0.540797	1	N/A	0.578448	N/A	N/A	N/A	N/A	0.934434	0.771241
	N*	1	1	0	0	10	4	2	8	6	0	16	1	14	12	3	12	5	2	1	6	4	4	7	8	10	7	0	5	16	14	1	5	5	13	0	2	10	0	10	2	1	11	1	1	0	1	7	4
	KHANTY	-0.0270196	-0.0405704	-0.0422884	-0.0472408	-0.109225	-0.0827081	-0.0489298	-0.0744826	0.00865068	N/A	0.000375569	-0.0213368	0.0802252	0.0241494	-0.0573406	0.0469589	-0.0231304	-0.053829	-0.00475396	-0.0500406	0.085572	0.0179842	-0.0610214	-0.0842621	0.0302316	0.0337135	-0.0472954	-0.0468026	0.0952942	0.00222563	-0.0393633	-0.0356009	-0.0400142	-0.0698435	-0.0472954	-0.081935	-0.0777236	-0.0407985	-0.150751	-0.0952723	0.27208	-0.127064	-0.00475396	-0.0249257	-0.0476674	-0.0195419	-0.0563189	-0.0698236
	KHANTY p-value	N/A	N/A	N/A	N/A	0.72139	0.912225	0.964008	0.872083	0.986757	N/A	0.998744	N/A	0.793705	0.943529	N/A	0.872964	0.982994	N/A	N/A	0.90535	0.869262	0.976352	0.906677	0.889275	0.937971	0.941984	N/A	0.950349	0.706264	0.994222	N/A	0.97382	0.970572	0.8285	N/A	0.892329	0.791055	N/A	0.549501	0.898872	1	0.6382	N/A	1	N/A	1	0.913856	0.925911
	N*	1	1	0	0	13	4	3	7	6	0	20	1	13	11	1	14	3	0	1	8	6	5	6	5	9	7	0	4	18	13	1	3	3	12	0	5	14	1	18	4	2	16	1	2	1	2	6	4
	SIB3	0.00184983	-0.0620734	-0.0723822	-0.0806591	-0.152435	-0.117181	-0.0277871	0.142635	0.226461	N/A	0.0582176	0.270062	0.690257	0.536243	0.213848	0.214428	0.119623	0.618359	0.149944	0.0835318	0.252341	0.128074	0.124213	0.158028	0.423818	0.325703	-0.0691797	0.57063	-0.093249	0.777924	0.0450167	0.501117	0.00753932	0.726535	-0.0691797	-0.132819	-0.212849	-0.0565179	-0.179256	-0.0998936	0.00982056	-0.200028	0.149944	0.0126008	-0.0621705	0.0586622	0.20608	0.330377
	SIB3 p-value	N/A	N/A	N/A	N/A	0.60152	0.875569	0.979569	0.673857	0.619172	N/A	0.801817	N/A	0.00179839	0.0450343	0.840766	0.45958	0.842925	1	N/A	0.829436	0.670414	0.804826	0.730638	0.660457	0.164722	0.423283	N/A	0.282634	0.712314	0.000168685	N/A	0.361909	0.990086	0.00113153	N/A	0.858918	0.482784	N/A	0.505143	0.926363	N/A	0.473033	N/A	1	N/A	1	0.652022	0.510107
	N*	1	1	0	0	14	4	3	11	7	0	21	1	17	14	3	14	5	2	1	9	5	6	10	10	12	8	0	5	18	17	1	5	5	16	0	4	13	1	16	3	1	15	1	2	1	2	7	6
	SEA	0.0327156	-0.0383114	-0.0537299	-0.0599645	-0.0501941	-0.0781281	0.0306455	0.840085	0.644555	N/A	-0.00434728	0.227771	0.0161961	0.0879791	-0.0208615	0.407819	-0.0308115	-0.0550434	0.216047	0.874396	0.135061	0.655573	0.261591	0.0889257	0.489052	0.279668	-0.0519239	-0.0280822	0.109428	0.200901	0.101469	0.143556	-0.00406488	0.307941	-0.0519239	-0.0645811	-0.140935	-0.0191403	-0.115698	-0.0275652	-0.0327686	-0.137306	0.216047	0.0704705	-0.025762	0.121125	0.264544	0.0725532
	SEA p-value	N/A	N/A	N/A	N/A	0.864282	0.917091	0.977466	0.00137675	0.101403	N/A	0.985467	N/A	0.954198	0.7742	1	0.162336	0.967317	1	N/A	0.0010184	0.822725	0.133188	0.461043	0.818557	0.101586	0.495811	N/A	0.970212	0.675185	0.45405	N/A	0.811621	0.994655	0.261426	N/A	0.931478	0.660612	N/A	0.680458	0.979732	N/A	0.63851	N/A	1	N/A	1	0.559013	0.889089
	N*	1	1	0	0	14	4	3	10	7	0	20	1	15	13	2	13	4	2	1	9	5	6	10	9	12	8	0	4	17	16	1	5	5	15	0	4	12	1	15	3	1	14	1	2	1	2	7	6
	ESK1	-0.0263059	-0.0361445	-0.0345703	-0.0384711	-0.0945056	0.146873	-0.0543635	-0.0151695	-0.0474657	N/A	-0.129647	-0.0137209	0.161548	0.234754	0.161463	-0.069167	0.309192	-0.0289901	-0.0138979	-0.0576195	-0.0363801	-0.0423115	0.227436	0.473741	-0.0565584	-0.0450216	-0.0343327	-0.0315558	-0.0574858	0.03938	-0.0354058	-0.021565	0.447519	0.0386216	-0.0343327	-0.0768502	-0.0570249	-0.0459389	0.15635	-0.086059	-0.0204756	-0.0789753	-0.0138979	-0.0444917	-0.0469567	-0.0345421	0.100929	-0.0426303
	ESK1 p-value	N/A	N/A	N/A	N/A	0.930355	N/A	N/A	0.976778	0.937597	N/A	0.686557	N/A	0.596367	0.483879	1	0.869359	0.669545	N/A	N/A	0.924256	0.961409	0.968881	0.830359	0.224096	0.893068	0.931114	N/A	0.976797	0.882275	0.898006	N/A	0.977126	0.518181	0.909781	N/A	N/A	0.925037	N/A	0.762277	N/A	N/A	0.896213	N/A	N/A	N/A	N/A	0.867415	0.968646
	N*	0	0	0	0	3	1	1	6	5	0	12	1	13	11	2	8	4	1	1	5	4	3	3	8	8	6	0	3	9	13	1	4	4	11	0	0	5	0	6	1	1	5	1	0	0	1	5	3
	ESK2	-0.023616	-0.035426	-0.0351212	-0.0383573	-0.0850513	-0.0536307	-0.0500587	-0.0533035	-0.0439549	N/A	-0.121827	-0.0124441	0.0500128	0.0835276	-0.0198326	-0.0624782	0.153003	-0.0269217	-0.0183738	-0.0605942	-0.0252464	-0.0447615	-0.0498337	0.552168	-0.0679688	-0.0371237	-0.0396218	-0.0321142	0.219025	-0.0379951	-0.042387	-0.0333425	0.873373	-0.011465	-0.0396218	-0.0717778	-0.122358	-0.035522	-0.13444	-0.078561	-0.00140471	-0.117369	-0.0183738	-0.0330708	-0.040986	-0.0248154	-0.0634372	-0.050049
	ESK2 p-value	N/A	N/A	N/A	N/A	N/A	N/A	N/A	1	1	N/A	0.840039	N/A	0.913989	0.911354	N/A	0.954022	0.886789	N/A	N/A	N/A	1	N/A	N/A	0.555122	1	1	N/A	N/A	0.766778	0.941856	N/A	N/A	1	0.987839	N/A	N/A	1	N/A	0.900673	N/A	N/A	0.91339	N/A	N/A	N/A	N/A	1	N/A
	N*	0	0	0	0	1	1	0	2	2	0	5	1	7	4	1	3	3	0	0	1	2	1	1	3	2	2	0	1	4	6	0	1	2	4	0	0	2	0	3	0	1	3	0	0	0	0	2	1
	SAM1	-0.0211654	-0.0437743	-0.0444485	-0.0399666	0.00030317	-0.0441446	-0.0731194	-0.0830948	-0.0347519	N/A	0.127134	-0.0366374	-0.0705925	-0.0959623	-0.044543	-0.0705575	-0.0998894	0.0108664	-0.00395388	-0.0881326	-0.0293868	-0.0342212	-0.0646719	-0.120948	-0.0995879	-0.0475698	-0.0829314	0.0575631	0.0186685	-0.0343908	-0.0661573	-0.0390423	-0.0583872	-0.0634532	-0.0829314	-0.0213377	-0.082301	-0.0554065	-0.110034	-0.0641296	-0.0564115	-0.0458227	-0.00395388	-0.0501619	-0.0830129	-0.0313878	-0.112095	-0.0341152
	SAM1 p-value	N/A	N/A	N/A	N/A	N/A	N/A	N/A	N/A	N/A	N/A	0.864973	N/A	N/A	N/A	N/A	N/A	N/A	N/A	N/A	N/A	N/A	N/A	N/A	N/A	N/A	N/A	N/A	N/A	1	N/A	N/A	N/A	N/A	N/A	N/A	N/A	N/A	N/A	N/A	N/A	N/A	N/A	N/A	N/A	N/A	N/A	N/A	N/A
	N*	0	0	0	0	0	0	0	0	0	0	4	0	0	0	0	0	0	0	0	0	0	0	0	0	0	0	0	0	2	0	0	0	0	0	0	0	0	0	0	0	0	0	0	0	0	0	0	0
	SAM2	-0.0173418	-0.0135844	-0.0129623	-0.0144512	-0.0465956	-0.0393044	-0.0286883	-0.0401401	-0.0382738	N/A	0.714968	-0.0155432	-0.0524943	-0.0489348	-0.0230617	-0.0484358	-0.0271258	-0.0183343	-0.0157638	-0.0387074	-0.0308577	-0.0314424	-0.0443281	-0.0439239	-0.0520072	-0.0362045	-0.0202607	-0.020809	-0.0428286	-0.0620497	-0.0258388	-0.0280108	-0.0237228	-0.0515779	-0.0202607	-0.0397745	-0.0663284	-0.0221755	-0.088824	-0.0454115	-0.00950797	-0.0756877	-0.0157638	-0.0210885	-0.0241326	-0.0197508	-0.0512427	-0.036385
	SAM2 p-value	N/A	N/A	N/A	N/A	N/A	N/A	N/A	N/A	N/A	N/A	0.221658	N/A	N/A	N/A	N/A	N/A	N/A	N/A	N/A	N/A	N/A	N/A	N/A	N/A	N/A	N/A	N/A	N/A	0.9685	N/A	N/A	N/A	N/A	N/A	N/A	N/A	N/A	N/A	N/A	N/A	N/A	N/A	N/A	N/A	N/A	N/A	N/A	N/A
	N*	0	0	0	0	0	0	0	0	0	0	4	0	1	0	0	0	1	0	0	0	0	0	0	0	0	0	0	0	3	1	0	0	0	0	0	0	0	0	0	0	1	0	0	0	0	0	0	0
	SAM3	0.0611857	-0.0161402	-0.0126376	-0.0146612	-0.0755514	-0.11788	-0.0708729	-0.106358	-0.0302719	N/A	0.249143	-0.00504821	-0.0123596	-0.0437304	-0.0914308	-0.0644542	-0.122706	0.0664776	-0.0286299	-0.105987	0.0404317	0.0778074	-0.0603093	-0.173955	-0.071468	0.0488295	-0.129578	0.0419271	-0.0188892	0.0491563	-0.11805	0.00725688	-0.0733361	0.0226912	-0.129578	-0.0984665	-0.158935	-0.0522193	-0.146728	-0.0480389	0.064927	-0.0795364	-0.0286299	-0.0808242	-0.128105	-0.0582357	-0.094284	-0.0629604
	SAM3 p-value	N/A	N/A	N/A	N/A	N/A	N/A	N/A	N/A	N/A	N/A	1	N/A	N/A	N/A	N/A	N/A	N/A	N/A	N/A	N/A	N/A	N/A	N/A	N/A	N/A	N/A	N/A	N/A	1	N/A	N/A	N/A	N/A	N/A	N/A	N/A	N/A	N/A	N/A	N/A	N/A	N/A	N/A	N/A	N/A	N/A	N/A	N/A
	N*	0	0	0	0	0	0	0	0	0	0	2	0	0	0	0	0	0	0	0	0	0	0	0	0	0	0	0	0	2	0	0	0	0	0	0	0	0	0	0	0	0	0	0	0	0	0	0	0
	SAM4	-0.0227184	-0.0235854	-0.0221225	-0.0248619	-0.062474	-0.0473704	-0.0408158	-0.0490341	-0.0466407	N/A	0.250706	-0.0196766	-0.076847	-0.0635082	-0.031805	-0.0552475	-0.0391735	-0.0256627	-0.0131456	-0.0472864	-0.0279114	-0.0355279	-0.0555086	-0.056932	-0.0636948	-0.048559	-0.0251899	-0.0303189	-0.0331596	-0.079038	-0.0279054	-0.0372227	-0.0296278	-0.0645335	-0.0251899	-0.0500082	-0.0905544	-0.0315848	-0.110474	-0.0621372	-0.0280595	-0.0927389	-0.0131456	-0.0340199	-0.0336465	-0.0258202	-0.0609091	-0.043926
	SAM4 p-value	N/A	N/A	N/A	N/A	1	N/A	N/A	N/A	N/A	N/A	0.510485	N/A	1	1	N/A	0.959353	N/A	N/A	N/A	N/A	1	N/A	N/A	N/A	N/A	N/A	N/A	N/A	0.942936	1	N/A	N/A	N/A	1	N/A	N/A	1	N/A	0.918513	N/A	N/A	0.931664	N/A	N/A	N/A	N/A	N/A	1
	N*	0	0	0	0	2	1	1	1	1	0	9	0	2	2	0	3	0	0	1	1	2	0	0	1	1	1	0	1	7	2	1	0	0	2	0	0	2	0	3	1	0	3	1	0	0	1	1	2
	SAM5	-0.0155222	-0.0183649	-0.0171197	-0.0189361	-0.0237423	-0.0380649	0.0839328	0.0231063	0.059357	N/A	-0.0027612	-0.0157108	-0.0315857	-0.0144561	-0.0229431	0.0708618	-0.0194026	-0.0182901	-0.0180867	0.200729	0.0535257	-0.0301014	0.0180154	-0.00383161	0.408563	0.0322713	0.998758	0.01842	0.0509236	0.0503302	0.753781	-0.0291571	-0.0235192	0.0332344	0.998758	-0.042661	0.0951599	-0.0238858	-0.0105148	0.00749091	-0.0158742	-0.0550892	-0.0180867	0.197521	0.698652	-0.0242285	0.285938	0.0343849
	SAM5 p-value	N/A	N/A	N/A	N/A	N/A	N/A	N/A	N/A	N/A	N/A	0.995773	N/A	N/A	N/A	N/A	1	N/A	N/A	N/A	N/A	N/A	N/A	N/A	N/A	N/A	N/A	N/A	N/A	0.945976	N/A	N/A	N/A	N/A	N/A	N/A	N/A	N/A	N/A	N/A	N/A	N/A	1	N/A	N/A	N/A	N/A	N/A	N/A
	N*	0	0	0	0	1	0	1	1	1	0	6	0	1	1	0	2	1	0	0	1	1	0	1	1	1	1	1	1	4	1	1	0	0	1	1	0	1	0	1	1	0	2	0	1	1	0	1	1
	SAM6	-0.0312724	-0.0371233	-0.0348799	-0.0388655	-0.0979509	-0.0695371	-0.0607407	-0.0728536	-0.0665918	N/A	0.241343	-0.0294318	-0.108974	-0.0925948	-0.0455135	-0.0860461	-0.0522483	-0.0414549	-0.0308137	-0.0715911	-0.0483404	-0.0518114	-0.0822609	-0.0819779	-0.098868	-0.0677889	-0.0350787	-0.0466536	0.00520964	-0.116896	-0.0470387	-0.0552848	-0.0425823	-0.100576	-0.0350787	-0.0798466	-0.137483	-0.0452493	-0.169015	-0.093981	-0.0341751	-0.144251	-0.0308137	-0.0495633	-0.0478798	-0.0434302	-0.0937737	-0.0704982
	SAM6 p-value	N/A	N/A	N/A	N/A	1	N/A	N/A	N/A	0.950988	N/A	0.424346	N/A	0.884302	0.93177	N/A	0.908678	N/A	N/A	N/A	1	1	1	N/A	N/A	1	1	N/A	N/A	0.99103	0.846495	N/A	N/A	N/A	0.893233	N/A	N/A	1	N/A	0.82031	N/A	N/A	0.846735	N/A	N/A	N/A	N/A	1	N/A
	N*	0	0	0	0	2	1	0	1	3	0	13	0	4	3	0	4	0	0	0	2	2	2	1	1	2	2	0	0	7	5	0	1	0	4	0	1	2	0	4	0	1	4	0	0	0	0	2	0
	SAM7	-0.0267983	-0.0316384	-0.0298239	-0.0335129	-0.0868772	-0.0633097	-0.051514	-0.0656619	-0.0610158	N/A	0.298164	-0.0287048	-0.0979616	-0.0826842	-0.0396685	-0.0789413	-0.0468751	-0.0364798	-0.0268213	-0.0632998	-0.0415624	-0.047283	-0.0728312	-0.0710026	-0.0893498	-0.0628011	-0.0306962	-0.0432202	0.0464795	-0.10519	-0.0410687	-0.0495946	-0.0369992	-0.0900413	-0.0306962	-0.0681495	-0.123351	-0.0374361	-0.15106	-0.0811088	-0.0327916	-0.13128	-0.0268213	-0.041007	-0.0393939	-0.0348595	-0.0860755	-0.0646143
	SAM7 p-value	N/A	N/A	N/A	N/A	N/A	N/A	N/A	N/A	N/A	N/A	0.429908	N/A	0.927795	1	N/A	1	N/A	N/A	N/A	N/A	N/A	N/A	N/A	N/A	N/A	N/A	N/A	N/A	0.950692	0.922436	N/A	N/A	N/A	1	N/A	N/A	N/A	N/A	N/A	N/A	N/A	N/A	N/A	N/A	N/A	N/A	N/A	N/A
	N*	0	0	0	0	0	0	0	0	1	0	9	0	3	2	0	2	0	0	0	0	1	1	0	0	0	1	0	0	4	3	0	0	0	2	0	0	0	0	1	0	0	0	0	0	0	0	0	0
	* haplogroup frequency >0.1%, ADMIXTURE component >1%
Abkhasian	136	0	0	0	0	0	0.735294	0	0	0	0	5.88235	0	0	0	0	0	0	0	0	0	0	0	0	0	0	0	0	0	2.94118	0	0	0	0	0	0	0	0	0	2.20588	0	0	5.14706	0	0	0	0	0	0
Adygei	155	0	0	0	0	0	0.645161	0	0	0	0	1.29032	0	0	0	0	0	0	0	0	0	0	0	0	0	0	0	0	0	0.645161	0	0	0	0	0	0	0	0.645161	0	3.22581	0	0	4.51613	0	0	0	0	0	0
Aleut	198	0	0	0	0	0	0	0	0	0	0	0	0	0	0	0	0	0	0	0	0	0	0	0	0	0	0	0	0	71.7	0	0	0	0	0	0	0	0	0	0	0	0	0	0	0	0	0	0	0
Altaian	414	0	0	0	0	0	0	0	0	3.84348	0	26.0058	0	2.82609	1.93478	0	3.83188	0	0	0	0.933333	0.749275	0.721739	3.15362	0.956522	0.23913	0	0	0	0	10.8536	0	0.478261	0	0.466667	0	0	0.266667	0	1.41594	0	0	0	0	0	0	0	0	0
Armenian	66	0	0	0	0	0	0	0	0	0	0	0	0	0	0	0	0	0	0	0	0	0	0	0	0	0	0	0	0	0	0	0	0	0	0	0	1.5	1.51515	0	1.51515	0	0	0	0	0	0	0	0	0
Athabaskan Alaska	21	0	0	0	0	0	0	0	0	0	0	4.8	0	0	0	0	0	0	0	0	0	0	0	0	0	0	0	0	0	0	0	0	0	0	0	0	0	0	0	0	0	0	0	0	0	0	0	0	0
Balkar	140	0	0	0	0	0	0	0	0	0	0	0	0	0	0	0	0	0	0	0	0	0	0	0.714286	0	0	0	0	0	2.85714	0	0	0	0	0	0	0	1.42857	0	0.714286	0	0	13.5714	0	0	0	0	0	0
Balochi	39	0	0	0	2.6	33.3	0	0	0	0	0	0	0	0	0	0	0	0	0	0	0	0	0	0	0	0	0	0	0	0	0	0	0	0	0	0	0	5.2	0	0	0	0	0	0	0	0	0	0	0
Belarusian	350	0	0	0	0	0	0	0	0	0	0	0	0	0	0	0	0	0	0	0	0	0	0	0	0	0	0	0	0	0	0	0	0	0	0	0	0	0	0	1.14286	0.571429	0	3.71429	0	0	0	0	0	0
Brahui	38	0	0	0	2.6	21.1	0	0	0	0	0	0	0	0	0	0	0	0	0	0	0	0	0	0	0	0	0	0	0	5.3	0	0	0	0	0	0	0	2.6	0	0	0	0	0	0	0	0	0	0	0
Burusho Hunza	44	0	0	0	0	22.7	0	0	0	0	0	2.3	0	0	0	0	0	0	0	0	0	0	0	0	0	0	0	0	0	0	0	0	0	0	0	0	2.3	0	0	4.5	0	0	2.3	0	0	0	0	0	0
Buryat	421	0	0	0	0	0.47886	0	0	2.86128	0.23943	0	8.3323	0.700713	4.06413	3.29335	0	1.45986	0	0	0	0.210214	0.47886	0.210214	0	0	10.0722	0.210214	0	0.700713	4.75867	20.3207	0	1.68171	0.490499	3.08907	0	0	1.20879	0	0.210214	0	0	0.23943	0	0	0	0	1.67007	0.980998
Chechen	176	0	0	0	0	0	1.13636	0	0	0	0	1.13636	0	0	0	0	0	0	0	0	0	0	0	0	0	0	0	0	0	1.13636	0	0	0	0	0	0	0	3.40909	0	4.54545	0	0.568182	3.97727	0	0	0	0	2.27273	0
Chipewyan Minnesota	26	0	0	0	0	0	0	0	0	0	0	23.1	0	0	0	0	0	0	0	0	0	0	0	0	0	0	0	0	0	11.5	0	0	0	0	0	0	0	0	0	0	0	0	0	0	0	0	0	0	0
Chipewyan Turtle Mountain	86	0	0	0	0	0	0	0	0	0	0	19.8	0	0	0	0	0	0	0	0	0	0	0	0	0	0	0	0	0	0	0	0	0	0	0	0	0	0	0	0	0	0	0	0	0	0	0	0	0
Chipewyan Wisconsin	77	0	0	0	0	0	0	0	0	0	0	29.9	0	0	0	0	0	0	0	0	0	0	0	0	0	0	0	0	0	2.6	0	0	0	0	0	0	0	0	0	0	0	0	0	0	0	0	0	0	0
Chukchi	15	0	0	0	0	0	0	0	0	0	0	0	0	0	0	0	0	0	0	0	0	0	0	0	6.7	0	0	0	0	0	0	0	0	13	0	0	0	0	0	0	0	0	0	0	0	0	0	0	0
Chuvash	21	0	0	0	0	0	0	0	0	0	0	14.3	0	0	0	0	0	0	0	0	0	0	0	0	0	0	0	0	0	33.3	0	0	0	0	0	0	0	0	0	0	0	0	0	0	0	0	0	0	0
Dolgan	154	0	0	0	0	0	0	0	0.649351	0	0	0	0	33.1169	5.19481	0.649351	0	1.2987	0	0	0	0	0	0	0.649351	0	0	0	7.79221	0	38.961	0	0	0	0.649351	0	0	0	0	0	0	0	0	0	0	0	0	0	0
Estonian	117	0	0	0	0	0	0	0	0	0	0	0	0	0	0	0	0	0	0	0	0	0	0	0	0	0	0	0	0	0	0	0	0	0	0	0	0	0	0	0	1.7	0	2.6	0	0	0	0	0	0
Even	105	0	0	0	0	0	0	0	2.85714	0	0	0	0	30.4762	13.3333	1.90476	0	7.61905	0	0	0	0	0	0	8.57143	0.952381	0	0	0	0	21.9048	0	0	0	2.85714	0	0	0	0	0	0	0	0	0	0	0	0	0	0
Evenk	341	0	0	0	0	0	0	0	0.293255	0	0	18.7472	0	24.783	7.55543	0	0.892375	0	0.293255	0	0	0	0	1.17155	0.886217	0.871261	0.290323	0	0	4.98035	12.3592	0	2.89296	0.290323	5.27038	0	0	0	0	0	0	0	0	0	0	0	0	0	1.75249
French	1216	0	0	0	0	0	0	0	0	0	0	0	0	0	0	0	0	0	0	0	0	0	0	0	0	0	0	0	0	0	0	0	0	0	0	0	0	0	0.246711	1.15132	0.904605	0	1.89145	0	0	0	0	0	0
Georgian	162	0	0	0	0	0.644444	0	0	0	0	0	0	0	0	0	0	0	0	0	0	0	0	0	0	0	0	0	0	0	1.23457	0	0	0	0	0	0	1.22716	3.08765	0	4.34815	0	0	3.71358	0	0	0	0	0	0
Gujarati	34	0	0	0	0	44.1	0	0	0	0	0	0	0	0	0	0	0	0	0	0	0	0	0	0	0	0	0	0	0	0	0	0	0	0	0	0	2.9	0	0	0	0	0	8.8	0	0	0	0	0	0
Han	92	0	0	0	0	1.07609	0	0	10.7957	3.27283	0	4.34565	0	0	0	0	3.225	0	0	0	4.34891	0	3.225	1.07609	1.07609	3.225	0	0	0	16.263	0	0	0	0	4.34565	0	0	0	0	0	0	0	0	0	0	0	0	0	0
Hazara	23	0	0	0	0	13	0	0	0	0	0	0	0	0	0	0	13	0	0	0	0	0	0	4.3	0	0	0	0	0	0	0	0	0	0	0	0	0	0	0	0	0	0	0	0	0	0	0	0	0
Hungarian	367	0	0	0	0	0	0	0	0	0	0	0	0	0	0	0	0	0	0	0	0	0	0	0	0	0	0	0	0	0	0	0	0	0	0	0	0	0	0	1.3624	0.544959	0	5.17711	0	0	0	0	0	0
Iranian	174	0	0	0.565517	0	6.89195	0	1.13103	0	0	0	1.14943	0	0.565517	0	0	0.568966	0	0	0	0	0	0	0	0	0.565517	0	0	0	0.574713	0.565517	0	0	0	0.565517	0	1.72299	2.86897	0	4.62184	0	0.565517	1.71034	0	0	0	0	0	0
Kabardin	150	0	0	0	0	0.666667	0.666667	0	0	0	0	6.66667	0	0	0	0	0	0	0	0	0	0	0	0	0	0	0	0	0	3.33333	0	0	0	0	0	0	0	0.666667	0	1.33333	0	0	6	0	0	0	0	0	0.666667
Kalash	44	0	0	0	0	0	0	0	0	0	0	0	0	0	0	0	0	0	0	0	0	0	0	0	0	0	0	0	0	0	0	0	0	0	0	0	0	0	0	0	0	0	0	0	0	0	0	0	0
Kazakh	621	0	0	0	0	1.95636	0	0.161031	0.789533	0.636876	0	6.42448	0	1.77134	0.966184	0	1.75958	0.161031	0	0	1.1314	0.322061	0	0.467472	0.484219	6.74895	0.161031	0.648792	0.305314	8.69372	6.60225	0.322061	0	0	1.4058	0.161031	0	1.61965	0	1.12351	0.162158	0	0.471498	0	0.161031	0.322061	0	1.45507	0.161031
Ket	38	0	0	0	0	0	0	0	0	0	0	15.8	0	0	0	0	2.6	0	0	0	0	0	0	0	0	0	0	0	0	2.6	0	0	0	0	0	0	0	0	0	0	0	0	2.6	0	0	0	0	0	0
Ket (our study)	46	0	0	0	0	0	0	0	0	0	0	0	0	13.0435	0	0	0	2.17391	0	0	0	0	0	0	0	0	0	0	0	0	2.17391	0	0	0	0	0	0	0	0	0	0	6.52174	0	0	0	0	0	0	0
Khakas	57	0	0	0	0	0	0	0	0	3.5	0	5.3	0	14	0	0	0	0	0	0	0	0	0	0	0	0	1.8	0	0	0	16	0	0	0	0	0	0	0	0	0	0	0	0	0	0	0	0	0	0
Khanty	106	0	0	0	0	0	0	0	0	0	0	7.5	0	0	2.8	0	0	0	0	0	0	0	0	0	0	1.9	0	0	0	16	0	0	0	0	0	0	0	0.9	0	0	0	0	0	0	0	0	0	0	0
Kumyk	112	0	0	0	0	0	0.892857	0	0	0	0	0	0	0	0	0	0	0	0	0	0	0	0	2.67857	0	0	0	0	0	0.892857	0	0	0	0	0	0	0	0.892857	0	5.35714	0	0	1.78571	0	0	0	0	0.892857	0
Kurd	77	0	0	0	0	0	0	0	0	0	0	3.90649	0	0	0	0	0	0	0	0	0	0	0	0	0	0	0	0	0	0	3.8961	0	0	0	0	0	0	1.28831	0	2.58701	0	0	2.5974	0	0	0	0	0	0
Kyrgyz	364	0	0	0	0	1.65852	0	0.274725	1.37363	0.824176	0	9.07033	0	2.74725	1.92308	0	0.820604	0	0	0.274725	0.553846	0.826374	0	0	1.37363	4.94368	0.274725	0	0.274725	6.31676	11.8132	0.274725	0	0	2.74725	0	0	0.274725	0	0.549451	0.549451	0	0.274725	0.549451	0	0	0.549451	1.92967	0.274725
Lezgin	46	0	0	0	0	0	0	0	0	0	0	0	0	0	0	0	0	0	0	0	0	0	0	0	0	0	0	0	0	4.34783	0	0	0	0	0	0	0	0	0	4.34783	0	0	0	0	0	0	0	0	0
Lithuanian	343	0	0	0	0	0	0	0	0	0	0	0	0	0	0	0	0	0	0	0	0	0	0	0	0	0	0	0	0	0	0	0	0	0	0	0	0	0	0	2.04665	1.18805	0	2.05044	0	0	0	0	0	0
Makrani	33	0	3	9.1	27.3	9.1	0	0	0	0	0	0	0	0	0	0	0	0	0	0	0	0	0	0	0	0	0	0	0	0	0	0	0	0	0	0	0	3	0	0	0	0	0	0	0	0	0	0	0
Mayan	78	0	0	0	0	0	0	0	0	0	0	15.3846	0	0	0	0	0	0	0	0	0	0	0	0	0	0	0	0	0	6.41026	0	0	0	0	0	0	0	0	0	0	0	0	0	0	0	0	0	0	0
Mixe	68	0	0	0	0	0	0	0	0	0	0	23.5294	0	0	0	0	0	0	0	0	0	0	0	0	0	0	0	0	0	8.82353	0	0	0	0	0	0	0	0	0	0	0	0	0	0	0	0	0	0	0
Nganasan	24	0	0	0	0	0	0	0	0	0	0	33.3	0	0	0	0	4.2	0	0	0	0	0	0	0	0	0	0	0	0	29.2	0	0	0	0	0	0	0	0	0	0	0	0	0	0	0	0	0	0	0
Nogai	261	0.383142	0	0	0	1.91571	0.383142	0	0	0	0	7.66284	0	0	0	0	2.29885	0	0	0	0	0	0	4.98084	0	0	0	0	0	6.89655	0	0	0	0	0	0	0	0.383142	0	2.68199	0	0	3.83142	0	0	0	0	0	0
Ossetian	162	0	0	0	0	0	3.08642	0	0	0	0	1.23457	0	0	0	0	0.617284	0	0	0	0	0	0	0.617284	0	0	0	0	0	7.40741	0	0	0	0	0	0	0	1.23457	0	0.617284	0	0	3.08642	0	0	0	0	0.617284	0.617284
Pathan	44	0	0	0	0	29.5	0	0	0	0	0	0	0	0	0	0	0	0	0	0	0	0	0	0	0	0	0	0	0	0	0	0	0	0	0	0	4.5	2.3	0	2.3	0	0	4.5	0	0	0	0	0	0
Pima	97	0	0	0	0	0	0	0	0	0	0	84.5361	0	0	0	0	0	0	0	0	0	0	0	0	0	0	0	0	0	1.03093	0	0	0	0	0	0	0	0	0	0	0	0	0	0	0	0	0	0	0
Quechua/Cocopa	22	0	0	0	0	0	0	0	0	0	0	31.8	0	0	0	0	0	0	0	0	0	0	0	0	0	0	0	0	0	0	0	0	0	0	0	0	0	0	0	0	0	0	0	0	0	0	0	0	0
Russian	445	0	0	0	0	0.674157	0.449438	0	0	0	0	0	0	0	0	0	0.674157	0	0	0	0	0.224719	0	0	0	0	0	0	0	0.224719	0	0	0	0	0.224719	0	0.224719	0.449438	0	2.02247	0	0	1.79775	0	0	0	0	0	0
Selkup (our study)	15	0	0	0	0	0	0	0	0	0	0	0	0	20	0	0	0	0	0	0	0	0	0	0	0	0	0	0	0	0	0	0	0	0	0	0	0	0	0	0	0	0	0	0	0	0	0	0	0
Shor	110	0	0	0	0	0	0	0	0	0	0	6.34545	0	6.33636	0.894545	0	1.81091	0	0	0	0	3.67455	0	0	0	0	0	0	0	0	14.5636	0	0	0	1.81091	0	0	0	0	2.70545	0	0	0	0	0	0	0	0	0
Sindhi	23	0	0	0	0	30.4	0	0	0	0	0	0	0	0	0	0	0	0	0	0	0	0	0	0	0	0	0	0	0	0	0	0	0	0	0	0	0	0	0	8.7	0	0	17.4	0	0	0	0	0	0
Swedish	307	0	0	0	0	0	0	0	0	0	0	0.3	0	0	0	0	0.3	0	0	0	0	0	0	0	0	0	0	0	0	0	0	0	0	0	0	0	0	0	0	3.3	0	0	1.3	0	0	0	0	0	0
Tabasaran	52	0	0	0	0	0	0	0	0	0	0	0	0	0	0	0	0	0	0	0	0	0	0	0	0	0	0	0	0	3.84615	0	0	0	0	0	0	0	5.76923	0	0	0	0	0	0	0	0	0	0	0
Tajik	308	0	0	0	0	1.95195	0	0	0.974026	0	0	3.24805	0	9.74416	0.324675	0	0.328571	0	0	0	0.324675	1.3026	0.649351	0	0	0.977922	0.328571	0	0	0.324675	5.83766	0	0	0	3.57532	0	0	1.3026	0	0.328571	0	0	5.83766	0	0	0	0	0	0.653247
Teleut	86	0	0	0	0	0	0	0	0	0	0	18.5302	0	3.51279	4.62209	0	4.66395	0	0	0	0	0	3.49302	0	0	0	0	0	0	0	23.4605	0	0	0	2.32209	0	0	0	0	0	0	0	0	0	0	0	0	0	0
Turkish	194	0	0	0	0	4.12371	0	0	0	0	0	0	0	0	0	0	0	0	0	0	0	0	0	0.515464	0	0	0	0	0	1.54691	0	0	0	0	0	0	0	0.515464	0	2.05464	0	0	1.03093	0	0	0	0	0.515464	0
Turkmen	310	0	0	0	0	1.93839	0	0.645161	0.645161	0	0	4.83645	0	1.29032	0.645161	0	0	0	0	0	0.322581	0	0	0.322581	1.6129	1.6129	0	0	0	3.23226	10	0	0	0	0.645161	0	0.322581	0.322581	0.317419	0.967742	0.322581	0	0	0	0.322581	0.322581	0.967742	0	0
Tuvinian	105	0	0	0	0	0	0	0	0	0	0	21	0	18	11	0	1	0	0	0	1	0	0	0	1.9	3.8	1	0	0	0	8.6	0	1	2.9	2.9	0	0	0	0	2.9	0	0	0	0	0	0	0	1.9	0
Ukrainian	346	0	0	0	0	0	0	0	0	0	0	0	0	0	0	0	0	0	0	0	0	0	0	0	0	0	0	0	0	0	0	0	0	0	0	0	0	0	0	0.578035	1.15607	0	2.60116	0	0	0	0	0	0
Uygur	118	0	0	0	0	2.51441	0	0	6.76102	3.39661	0	3.38814	0	0	0	0	0	0	0	0	0.838983	0	0	0	0	5.06102	0.836441	0	0	14.4305	1.69492	0	0	0	1.67288	0	0	0	0	0	0	0	2.54915	0	0	0	0	0.838983	0
Uzbek	468	0	0.42735	0	0	1.70598	0	0.42735	1.49573	0.213675	0	2.13547	0	4.2735	0.42735	0	0.424359	0.213675	0	0	1.06838	0	0.210684	0.426068	0	2.55812	0.851709	0	0.42735	3.84829	6.41026	0	0	0.213675	1.91709	0	1.27607	0.641026	0	0.854701	1.28205	0	0.85641	0	0.641026	0	0	1.4859	0
Yakut	576	0	0	0	0	0.345312	0	0	0.866146	0	0	8.88281	0	26.5556	6.59028	0.173611	0	0	0.694444	0	0	0	0	0	0.703646	3.81892	0	0	2.60417	2.94531	12.1597	0	0.175	0.175	13.7198	0	0	0	0	0	0	0	1.38698	0	0	0	0	0	0
Yukaghir	22	0	0	0	0	0	0	0	0	0	0	0	0	36.3636	18.1818	0	0	13.6364	0	0	0	0	0	0	4.54545	0	0	0	0	0	9.09091	0	0	0	4.54545	0	0	0	0	0	0	0	0	0	0	0	0	0	0
Zapotec	100	0	0	0	0	0	0	0	0	0	0	30	0	0	0	0	0	0	0	0	0	0	0	0	0	0	0	0	0	5	0	0	0	0	0	0	0	0	0	0	0	0	0	0	0	0	0	0	0
[truncated: 86 more columns]
