# Supplementary material for: Genomic study of the Ket: a Paleo-Eskimo-related ethnic group with significant ancient North Eurasian ancestry
Source: Sci Rep. 2016 Feb 11;6:20768. doi: 10.1038/srep20768 (PMC4750364; doi:10.1038/srep20768)
Supplement: Supplementary File 7 [file srep20768-s8.xls]

## Sheet: mt hg vs ADMIXTURE HumanOrigins
population	n	L	L1	L2	L3	M	M1	M3	M7	M8	CZ	C	C1	C4	C5	C7	Z	Z1	Z3	Z4	M9	M10	M11	G	G1	G2	G3	G4	M13	D	D4	D1	D3	D2	D5	D6	N	N1	N1a	I	I1	N2	W	W1	W3	W4	W6	N9	Y
	AFR1	-0.0523645	0.548193	0.56002	0.624988	0.495034	-0.0695659	0.202828	-0.110791	-0.116847	N/A	-0.154517	-0.0523367	-0.148024	-0.124885	-0.0712055	-0.126232	-0.0819614	-0.0523645	-0.0523645	-0.110811	-0.12555	-0.0722845	-0.128593	-0.120881	-0.129983	-0.0702304	N/A	-0.0668304	-0.112136	-0.145533	-0.0523645	-0.0779078	-0.0690565	-0.149643	N/A	0.0237397	0.65056	-0.0278598	-0.0179482	-0.0963227	-0.0403036	-0.0943162	-0.0523645	0.0908954	0.0715894	0.0366641	-0.122108	-0.100576
	AFR1 p-value	N/A	N/A	N/A	N/A	N/A	N/A	N/A	N/A	N/A	N/A	N/A	N/A	N/A	N/A	N/A	N/A	N/A	N/A	N/A	N/A	N/A	N/A	N/A	N/A	N/A	N/A	N/A	N/A	N/A	N/A	N/A	N/A	N/A	N/A	N/A	N/A	N/A	N/A	N/A	N/A	N/A	N/A	N/A	N/A	N/A	N/A	N/A	N/A
	N*	0	0	0	0	0	0	0	0	0	0	0	0	0	0	0	0	0	0	0	0	0	0	0	0	0	0	0	0	0	0	0	0	0	0	0	0	0	0	0	0	0	0	0	0	0	0	0	0
	AFR2	-0.0296385	0.846897	0.861332	0.896809	0.32936	-0.0622795	0.0714034	-0.0828531	-0.0812622	N/A	-0.105112	-0.0356196	-0.104966	-0.0876763	-0.0484356	-0.0842085	-0.0562529	-0.0356196	-0.0356196	-0.087291	-0.0854086	-0.0514729	-0.0917915	-0.0936686	-0.106881	-0.0608224	N/A	-0.0473751	-0.0823985	-0.117659	-0.0356196	-0.0529947	-0.0475538	-0.109555	N/A	-0.0140682	0.544259	-0.0669265	-0.0936502	-0.0880516	-0.0313842	-0.124685	-0.0356196	-0.00927637	-0.0356196	-0.0489131	-0.0987237	-0.0684301
	AFR2 p-value	N/A	N/A	N/A	1	1	N/A	N/A	N/A	N/A	N/A	N/A	N/A	N/A	N/A	N/A	N/A	N/A	N/A	N/A	N/A	N/A	N/A	N/A	N/A	N/A	N/A	N/A	N/A	N/A	N/A	N/A	N/A	N/A	N/A	N/A	N/A	1	N/A	N/A	N/A	N/A	N/A	N/A	N/A	N/A	N/A	N/A	N/A
	N*	0	1	1	2	2	0	0	0	0	0	0	0	0	0	0	0	0	0	0	0	0	0	0	0	0	0	0	0	0	0	0	0	0	0	0	0	2	0	0	0	0	0	0	0	0	0	0	0
	AFR3	-0.0462109	0.634045	0.663684	0.678893	0.338847	-0.0813256	0.344533	-0.102096	-0.104036	N/A	-0.177036	-0.0462109	-0.130058	-0.112249	-0.0628378	-0.107219	-0.0723858	-0.0462109	-0.0462109	-0.103291	-0.110791	-0.0640376	-0.123908	-0.117349	-0.113663	-0.0639463	N/A	-0.0591915	-0.110541	-0.139551	-0.0462109	-0.0687318	-0.0610104	-0.126792	N/A	0.0931579	0.540803	-0.050266	0.104293	0.00604758	-0.0110815	-0.0495705	-0.0462109	0.0409374	-0.0154568	-0.0365197	-0.111062	-0.0887776
	AFR3 p-value	N/A	N/A	N/A	N/A	N/A	N/A	N/A	N/A	N/A	N/A	N/A	N/A	N/A	N/A	N/A	N/A	N/A	N/A	N/A	N/A	N/A	N/A	N/A	N/A	N/A	N/A	N/A	N/A	N/A	N/A	N/A	N/A	N/A	N/A	N/A	N/A	N/A	N/A	N/A	N/A	N/A	N/A	N/A	N/A	N/A	N/A	N/A	N/A
	N*	0	0	0	0	0	0	0	0	0	0	0	0	0	0	0	0	0	0	0	0	0	0	0	0	0	0	0	0	0	0	0	0	0	0	0	0	0	0	0	0	0	0	0	0	0	0	0	0
	OCE1	0.16142	0.00719138	0.0164845	0.00355731	0.0334034	0.0132176	0.0403204	-0.116774	-0.149826	N/A	-0.212726	0.0359107	0.081845	-0.0440755	-0.0396924	-0.0776515	0.00916539	-0.0474632	-0.0324692	-0.0951862	-0.0484207	-0.0889009	0.15764	-0.141432	-0.070154	-0.00601507	N/A	-0.0615327	-0.106799	-0.100925	-0.0324692	0.0754196	-0.0625277	-0.120037	N/A	0.0885639	0.048726	-0.120552	0.172182	-0.130817	0.795111	0.0448502	-0.0324692	-0.063554	-0.0993492	-0.103167	-0.0410941	0.0232288
	OCE1 p-value	N/A	N/A	N/A	N/A	N/A	N/A	N/A	N/A	N/A	N/A	N/A	N/A	N/A	N/A	N/A	N/A	N/A	N/A	N/A	N/A	N/A	N/A	N/A	N/A	N/A	N/A	N/A	N/A	N/A	N/A	N/A	N/A	N/A	N/A	N/A	N/A	N/A	N/A	N/A	N/A	N/A	N/A	N/A	N/A	N/A	N/A	N/A	N/A
	N*	0	0	0	0	0	0	0	0	0	0	0	0	0	0	0	0	0	0	0	0	0	0	0	0	0	0	0	0	0	0	0	0	0	0	0	0	0	0	0	0	0	0	0	0	0	0	0	0
	OCE2	0.158851	0.025146	-0.012571	-0.0107809	-0.0294458	-0.0662992	0.360914	0.0407336	-0.017638	N/A	-0.285755	0.13991	0.161917	0.11063	0.194921	-0.0171734	0.023106	-0.0562698	0.00125747	0.0856805	-0.0895025	-0.0215242	0.170529	0.050556	0.0960443	0.0559676	N/A	0.278261	-0.1547	0.28995	0.00125747	0.0400853	-0.085288	-0.0466849	N/A	0.138239	0.118981	0.067662	0.158394	0.0752526	-0.0466303	-0.120603	0.00125747	0.451564	0.421157	0.369518	-0.00605707	0.0444746
	OCE2 p-value	N/A	N/A	N/A	N/A	N/A	N/A	N/A	N/A	N/A	N/A	N/A	N/A	N/A	N/A	N/A	N/A	N/A	N/A	N/A	N/A	N/A	N/A	N/A	N/A	N/A	N/A	N/A	N/A	N/A	N/A	N/A	N/A	N/A	N/A	N/A	N/A	N/A	N/A	N/A	N/A	N/A	N/A	N/A	N/A	N/A	N/A	N/A	N/A
	N*	0	0	0	0	0	0	0	0	0	0	0	0	0	0	0	0	0	0	0	0	0	0	0	0	0	0	0	0	0	0	0	0	0	0	0	0	0	0	0	0	0	0	0	0	0	0	0	0
	SAS1	0.320771	-0.0661384	-0.102992	-0.125796	-0.0376098	0.243827	0.24557	-0.0547461	-0.048278	N/A	-0.131308	-0.087078	-0.109924	-0.0249949	-0.0256926	-0.119503	-0.108416	0.0781208	0.0585218	-0.055037	-0.145925	-0.0667772	0.267548	-0.108024	0.0379761	0.0822422	N/A	-0.0820064	0.00260641	-0.0558731	0.0585218	0.0850064	-0.126726	-0.00329256	N/A	0.216096	0.199582	0.0136377	0.306394	-0.00195903	-0.104578	0.229265	0.0585218	0.386099	0.198623	0.203077	0.0633714	-0.0843198
	SAS1 p-value	N/A	N/A	N/A	N/A	N/A	N/A	N/A	N/A	N/A	N/A	N/A	N/A	N/A	N/A	N/A	N/A	N/A	N/A	N/A	N/A	N/A	N/A	N/A	N/A	N/A	N/A	N/A	N/A	N/A	N/A	N/A	N/A	N/A	N/A	N/A	N/A	N/A	N/A	N/A	N/A	N/A	N/A	N/A	N/A	N/A	N/A	N/A	N/A
	N*	0	0	0	0	0	0	0	0	0	0	0	0	0	0	0	0	0	0	0	0	0	0	0	0	0	0	0	0	0	0	0	0	0	0	0	0	0	0	0	0	0	0	0	0	0	0	0	0
	SAS2	-0.0548077	0.228787	0.227768	0.276998	0.842035	-0.115759	0.00281984	-0.0805493	-0.084825	N/A	-0.0927867	-0.0577738	-0.131468	-0.127515	-0.0744884	-0.0501652	-0.0895997	-0.0558823	-0.0355345	-0.106119	-0.0453442	-0.0465341	-0.0945672	-0.135946	-0.11487	-0.032423	N/A	-0.0647748	-0.157225	-0.142911	-0.0355345	-0.0722472	-0.0748767	-0.131264	N/A	0.427784	0.377489	-0.0742006	0.304521	-0.129402	-0.0661821	0.292782	-0.0355345	0.0391077	0.0205117	0.000294638	-0.142324	-0.0514654
	SAS2 p-value	N/A	1	1	0.791904	0.000178012	N/A	0.997009	0.894147	0.93752	N/A	0.825167	N/A	0.827423	0.864568	N/A	0.93405	N/A	N/A	N/A	0.860613	1	1	0.93031	1	0.824789	0.965607	N/A	1	0.732333	0.782463	N/A	N/A	N/A	0.800011	N/A	0.449662	0.30885	N/A	0.456114	0.904431	N/A	0.474712	N/A	1	N/A	1	0.894783	1
	N*	0	2	2	3	13	0	4	5	3	0	8	0	5	4	0	5	1	0	1	5	2	2	3	2	6	4	0	2	7	6	1	0	1	6	0	5	9	1	8	3	1	8	1	2	1	2	3	2
	SAS3	-0.0334095	0.170594	0.174965	0.191514	0.74493	-0.0407341	0.146711	-0.0709448	-0.0941443	N/A	-0.235693	-0.0626441	-0.131239	-0.171658	-0.109384	-0.0196339	-0.132392	-0.0714284	-0.019201	-0.111533	0.0665292	-0.0148993	-0.0207925	-0.189238	-0.0891386	0.00799576	N/A	-0.0977322	-0.191224	-0.155514	-0.019201	-0.103187	-0.111902	-0.109539	N/A	0.548877	0.43375	-0.0333333	0.435857	-0.141542	-0.0744165	0.350851	-0.019201	0.092518	0.0799808	0.0605066	-0.121217	0.0390642
	SAS3 p-value	N/A	1	1	0.857762	0.00109974	1	0.844112	0.906755	0.930623	N/A	0.508325	N/A	0.800049	0.774954	N/A	0.974183	N/A	N/A	N/A	0.853519	1	1	0.964208	1	0.847079	0.991519	N/A	1	0.52943	0.763532	N/A	N/A	N/A	0.832864	N/A	0.237082	0.117601	N/A	0.115603	0.895368	0.945212	0.25903	N/A	1	N/A	1	0.815187	1
	N*	0	2	2	3	15	2	4	5	3	0	10	0	6	5	0	5	1	0	1	5	2	2	7	2	7	4	0	2	13	6	1	0	1	6	0	6	14	1	14	3	3	12	1	2	1	2	6	2
	SAS4	0.0872357	0.244858	0.252789	0.286796	0.450093	0.350653	0.0869906	-0.219796	-0.221097	N/A	-0.445193	-0.0932569	-0.296693	-0.266483	-0.147343	-0.148448	-0.17896	-0.121461	-0.0597841	-0.251279	-0.147102	-0.141611	0.010981	-0.284533	-0.270624	-0.135733	N/A	-0.161912	-0.171678	-0.323131	-0.0597841	-0.164703	-0.173834	-0.312985	N/A	0.312036	0.705617	-0.0295275	0.542775	-0.0452404	-0.0765703	0.418312	-0.0597841	0.052389	0.0557361	0.0190883	-0.156136	-0.0393585
	SAS4 p-value	N/A	1	1	0.784198	0.0450075	0.430109	0.885695	0.538271	0.710745	N/A	0.0418674	N/A	0.280252	0.37585	0.891028	0.611188	0.765445	N/A	N/A	0.50948	0.77616	0.849549	0.972868	0.420817	0.36815	0.821846	N/A	0.787659	0.421753	0.219624	N/A	0.878004	0.815163	0.235374	N/A	0.444358	0.00028776	0.968679	0.00182656	0.894386	0.918745	0.0234048	N/A	1	N/A	1	0.644613	0.958249
	N*	1	2	2	3	20	7	5	10	5	0	21	1	15	13	3	14	5	1	1	9	6	4	12	10	13	5	0	5	24	16	1	3	4	16	0	8	21	4	30	11	4	29	1	2	1	2	11	4
	SEU	0.0868008	-0.0338405	-0.0186728	-0.0469178	-0.169075	0.282419	0.119722	-0.191073	-0.192682	N/A	-0.344208	-0.0881943	-0.245328	-0.196174	-0.0921155	-0.186098	-0.120584	-0.0889293	-0.061459	-0.219898	-0.198976	-0.138475	-0.0112997	-0.197659	-0.246644	-0.155016	N/A	-0.113101	-0.192908	-0.258456	-0.061459	-0.142139	-0.13254	-0.270322	N/A	0.12121	0.261534	0.263286	0.403995	0.162213	-0.0887727	0.265586	-0.061459	0.0187501	0.0611222	0.0229731	-0.135356	-0.0958947
	SEU p-value	N/A	1	1	0.965489	0.545516	0.531388	0.842795	0.646246	0.856876	N/A	0.159782	N/A	0.519958	0.637256	1	0.628312	0.871948	N/A	N/A	0.667945	0.788269	1	0.976801	0.700723	0.55037	0.835254	N/A	0.916562	0.376959	0.466662	N/A	N/A	1	0.417544	N/A	0.792697	0.27783	0.719176	0.0398683	0.63159	1	0.208623	N/A	1	N/A	1	0.746507	0.898211
	N*	1	2	2	3	15	7	5	8	3	0	18	1	9	8	2	9	4	0	1	6	4	2	9	6	8	4	0	3	23	10	1	0	2	11	0	7	19	4	26	11	2	24	1	2	1	2	8	4
	NEU	0.00563828	-0.0973329	-0.0988224	-0.109	-0.195567	0.00529505	-0.125094	-0.195241	-0.201414	N/A	-0.344742	-0.0755552	-0.141485	-0.135219	-0.0375454	-0.126481	-0.057167	-0.099196	-0.0513479	-0.229877	-0.13611	-0.134103	-0.0794021	-0.168156	-0.25859	-0.150774	N/A	-0.107312	0.028573	-0.231945	-0.0513479	-0.12716	-0.141402	-0.259945	N/A	-0.114287	-0.184229	0.354281	0.0530263	0.638546	0.0133738	0.231075	-0.0513479	-0.0398664	-0.0326165	-0.0541046	-0.216447	-0.104673
	NEU p-value	N/A	1	1	0.919608	0.421152	0.990883	0.835763	0.611138	0.785657	N/A	0.0904156	N/A	0.628211	0.67371	0.972389	0.679291	0.92485	N/A	N/A	0.578796	0.821353	0.900924	0.81553	0.662434	0.413822	0.802193	N/A	0.886069	0.887412	0.403467	N/A	0.906102	0.849773	0.347135	N/A	0.785255	0.435818	0.620514	0.780652	0.0300789	0.985815	0.236007	N/A	1	N/A	1	0.544663	0.888877
	N*	1	2	2	3	19	7	5	9	4	0	25	1	14	12	3	13	5	1	1	8	5	3	11	9	12	5	0	4	27	15	1	3	4	15	0	8	20	4	30	11	4	28	1	2	1	2	10	4
	SIB1	-0.0334952	-0.0660413	-0.0679271	-0.0759797	-0.173616	-0.114569	-0.0321246	-0.0361362	-0.0702498	N/A	0.102157	0.0379001	0.578761	0.421111	0.294577	0.153985	0.331574	0.217832	0.0191211	-0.042224	-0.0620365	-0.0729741	0.0211567	0.221636	0.0585218	-0.0231921	N/A	0.321596	0.154281	0.324803	0.0191211	0.149353	-0.0215235	0.20277	N/A	-0.130552	-0.225374	-0.0847341	-0.24098	-0.122361	0.288201	-0.2155	0.0191211	-0.0252608	-0.0224051	-0.0101156	-0.0349475	-0.020672
	SIB1 p-value	N/A	N/A	N/A	N/A	0.607396	0.878349	0.965924	0.925879	0.907668	N/A	0.716359	N/A	0.0349763	0.167769	0.778052	0.613925	0.569289	N/A	N/A	0.920099	0.918454	0.946277	0.947749	0.509426	0.863594	0.9754	N/A	0.581917	0.55332	0.253969	N/A	0.889523	0.971698	0.484977	N/A	0.903573	0.50209	1	0.425068	0.83934	1	0.457277	N/A	1	N/A	1	0.923167	0.984802
	N*	1	1	0	0	11	4	4	9	5	0	15	1	13	12	3	13	5	1	1	8	5	3	12	11	11	4	0	5	17	14	1	3	5	14	0	3	11	2	13	5	2	14	1	2	1	2	10	3
	SIB2	0.0351864	-0.0667417	-0.0842172	-0.0941741	-0.123294	-0.114879	0.21603	0.497801	0.423001	N/A	-0.0633174	0.334585	0.538319	0.528489	0.330451	0.331394	0.229377	0.350833	0.237455	0.561612	0.471968	0.177899	0.191241	0.383328	0.810664	0.459953	N/A	0.402973	0.0311235	0.721036	0.237455	0.34867	0.0334653	0.740288	N/A	-0.126579	-0.234331	-0.0914422	-0.201531	-0.115917	-0.0934368	-0.236174	0.237455	0.100456	0.0503597	0.162198	0.478523	0.387707
	SIB2 p-value	N/A	N/A	N/A	N/A	0.673465	0.878019	0.769991	0.0945729	0.331259	N/A	0.796453	N/A	0.0440327	0.0594979	0.749389	0.243819	0.700036	N/A	N/A	0.0665261	0.325478	0.766826	0.529391	0.213919	0.000284597	0.340141	N/A	0.480095	0.899191	0.00129106	N/A	0.734605	0.964501	0.000802037	N/A	0.906534	0.460635	N/A	0.487712	0.914469	1	0.413968	N/A	1	N/A	1	0.130335	0.498976
	N*	1	1	0	0	14	4	4	12	7	0	19	1	14	13	3	14	5	1	1	11	6	5	13	12	14	6	0	5	19	16	1	3	4	16	0	3	12	1	14	3	2	14	1	2	1	2	11	5
	TUBALAR	-0.0141796	-0.0430688	-0.0477269	-0.0534239	-0.0813795	-0.0625058	0.0158186	-0.0424461	0.0256145	N/A	0.171302	0.045102	0.0911087	0.0323677	-0.0177833	0.097992	-0.0259109	0.0369536	0.0435959	0.0184032	0.0214328	-0.0155094	0.0617622	-0.0351862	0.0475949	0.0174176	N/A	0.0219155	-0.0617898	0.365869	0.0435959	0.138131	-0.0178775	0.262148	N/A	-0.0548466	-0.128473	-0.0594048	-0.113842	-0.0941327	0.157481	-0.135654	0.0435959	0.0188944	0.0124969	0.0326267	0.593712	0.0245871
	TUBALAR p-value	N/A	N/A	N/A	N/A	0.790794	0.917837	0.983221	0.906733	0.966319	N/A	0.495631	N/A	0.76636	0.920123	0.986926	0.749188	0.972516	N/A	N/A	0.962223	0.967192	0.983549	0.864554	0.927824	0.882732	0.977097	N/A	0.971183	0.807222	0.194765	N/A	0.897917	0.981038	0.362651	N/A	0.927899	0.67448	N/A	0.673826	0.930632	0.88343	0.62869	N/A	1	N/A	1	0.0826867	0.97392
	N*	1	1	0	0	13	5	4	10	5	0	18	1	13	12	3	13	4	1	1	9	6	4	10	9	12	5	0	5	18	14	1	3	4	14	0	5	13	1	16	3	3	15	1	2	1	2	9	4
	SEA	0.00128088	-0.0400807	-0.0493478	-0.0553126	-0.0413595	-0.0772539	0.0663536	0.843436	0.704702	N/A	-0.0496202	0.116242	-0.0671552	-0.0228945	-0.057519	0.373523	-0.0707676	-0.0270701	0.0969504	0.860717	0.502338	0.676243	0.184553	0.106236	0.720392	0.483973	N/A	-0.0311861	0.190931	0.20377	0.0969504	0.0536563	-0.0170362	0.473127	N/A	-0.0701447	-0.135941	-0.0653264	-0.158559	-0.0785773	-0.0620134	-0.148344	0.0969504	0.043623	0.00747155	0.0547585	0.357772	0.252545
	SEA p-value	N/A	N/A	N/A	N/A	0.903409	1	0.929596	0.00247053	0.0617921	N/A	0.860234	N/A	0.873138	0.956642	N/A	0.227009	N/A	N/A	N/A	0.000743413	0.36048	0.264014	0.60693	0.783821	0.00981925	0.382093	N/A	0.966919	0.571309	0.54509	N/A	0.960525	0.98193	0.115215	N/A	0.948366	0.745437	N/A	0.65937	0.942138	N/A	0.700708	N/A	1	N/A	1	0.337213	0.730749
	N*	1	1	0	0	11	2	4	9	7	0	15	1	8	8	1	12	1	1	1	10	5	4	10	9	11	5	0	4	11	11	1	3	4	12	0	3	8	1	10	3	0	9	1	2	1	2	9	4
	ESK1	-0.0248385	-0.035022	-0.0335834	-0.0374563	-0.0893801	-0.0569735	-0.0410174	-0.062563	-0.0579592	N/A	-0.107701	-0.0118761	0.028655	0.0672983	-0.0334306	-0.0697924	0.113427	-0.030145	-0.0113469	-0.0612595	-0.0497254	-0.0428449	-0.058703	0.519517	-0.0724873	-0.0484486	N/A	-0.0417202	0.283152	-0.0524842	-0.0113469	-0.0277034	0.854425	-0.0402427	N/A	-0.0660245	-0.112549	-0.0469877	-0.140926	-0.0788859	-0.00882104	-0.119823	-0.0113469	-0.0272555	-0.00957675	-0.0140312	-0.0675441	-0.035232
	ESK1 p-value	N/A	N/A	N/A	N/A	0.93415	N/A	0.969834	0.953959	N/A	N/A	0.885656	N/A	0.956141	0.911543	N/A	1	1	N/A	N/A	0.954921	1	N/A	0.956806	0.340504	0.923082	N/A	N/A	N/A	0.697732	0.931003	N/A	N/A	1	0.95731	N/A	N/A	1	N/A	0.895828	1	1	N/A	N/A	N/A	N/A	1	1	1
	N*	0	0	0	0	3	0	3	3	1	0	4	1	6	5	0	2	2	0	1	3	2	0	3	5	4	1	0	1	4	5	1	0	2	4	0	1	2	1	3	2	2	1	1	1	1	2	2	2
	ESK2	-0.025817	-0.0378076	-0.0364074	-0.0404763	-0.094517	-0.00766664	-0.0553275	-0.0614745	-0.0574936	N/A	-0.112761	-0.021887	0.163718	0.215065	0.00888704	-0.0738727	0.29272	-0.0348135	-0.0142122	-0.069697	-0.0638817	-0.0457941	0.0194948	0.627872	-0.079234	-0.0520784	N/A	-0.0291487	-0.0631362	-0.00985459	-0.0142122	-0.0217978	0.883982	-0.00370303	N/A	-0.0705419	-0.0991899	-0.0639848	-0.0788362	-0.0886327	0.0489246	-0.115397	-0.0142122	-0.0370447	-0.0322891	-0.0353499	-0.0533263	-0.0483533
	ESK2 p-value	N/A	N/A	N/A	N/A	1	N/A	N/A	0.954762	N/A	N/A	0.880273	N/A	0.721546	0.675045	1	1	0.687386	N/A	N/A	1	N/A	N/A	1	0.157782	0.915916	1	N/A	1	0.917009	0.984914	N/A	N/A	1	0.995131	N/A	N/A	1	N/A	0.941947	N/A	1	1	N/A	N/A	N/A	N/A	0.960769	N/A
	N*	0	0	0	0	2	1	1	3	1	0	4	0	7	6	2	2	4	0	1	2	1	0	2	6	4	2	0	2	5	6	1	1	2	5	0	0	2	0	3	1	2	2	1	0	0	1	3	1
	NAM1	-0.028943	-0.0348702	-0.0331515	-0.0370123	-0.0925548	-0.0615379	-0.0615592	-0.0742234	-0.0691653	N/A	0.263463	-0.0311846	-0.0916616	-0.074783	-0.0409728	-0.0841799	-0.04853	-0.0303888	-0.0291121	-0.0809128	-0.0725115	-0.0461455	-0.0871071	-0.0802266	-0.103299	-0.0627962	N/A	-0.042691	0.0220923	-0.105315	-0.0291121	-0.0430712	-0.0421518	-0.101847	N/A	-0.0674176	-0.115263	-0.0628385	-0.154102	-0.0918476	-0.0388485	-0.131009	-0.0291121	-0.0373843	-0.0300931	-0.0408363	-0.0916356	-0.0586946
	NAM1 p-value	N/A	N/A	N/A	N/A	N/A	N/A	N/A	N/A	N/A	N/A	0.718984	N/A	N/A	N/A	N/A	N/A	N/A	N/A	N/A	N/A	N/A	N/A	N/A	N/A	N/A	N/A	N/A	N/A	0.976567	N/A	N/A	N/A	N/A	N/A	N/A	N/A	N/A	N/A	N/A	N/A	N/A	N/A	N/A	N/A	N/A	N/A	N/A	N/A
	N*	0	0	0	0	0	0	0	0	0	0	4	0	0	0	0	0	0	0	0	0	0	0	0	0	0	0	0	0	4	0	0	0	0	0	0	0	0	0	0	0	0	0	0	0	0	0	0	0
	NAM2	-0.0224549	-0.0246841	-0.0234599	-0.0263353	-0.0659225	-0.0470967	-0.0411104	-0.0527053	-0.0486535	N/A	0.733869	-0.0201455	-0.0655308	-0.0538557	-0.0309908	-0.0592504	-0.0362315	-0.0203286	-0.0206363	-0.0554959	-0.0499388	-0.0323697	-0.0603492	-0.0585467	-0.0704712	-0.0443196	N/A	-0.0313127	-0.0398847	-0.0752068	-0.0206363	-0.0294285	-0.0305517	-0.0709911	N/A	-0.0479981	-0.0840948	-0.0427472	-0.110691	-0.0643499	-0.0264671	-0.0937742	-0.0206363	-0.0252548	-0.019089	-0.0269827	-0.0648947	-0.0406064
	NAM2 p-value	N/A	N/A	N/A	N/A	N/A	N/A	N/A	N/A	N/A	N/A	0.120226	N/A	N/A	N/A	N/A	N/A	N/A	N/A	N/A	N/A	N/A	N/A	N/A	N/A	N/A	N/A	N/A	N/A	0.94756	N/A	N/A	N/A	N/A	N/A	N/A	N/A	N/A	N/A	N/A	N/A	N/A	N/A	N/A	N/A	N/A	N/A	N/A	N/A
	N*	0	0	0	0	0	0	0	0	0	0	5	0	0	0	0	0	0	0	0	0	0	0	0	0	0	0	0	0	5	0	0	0	0	0	0	0	0	0	0	0	0	0	0	0	0	0	0	0
	NAM3	-0.0196938	-0.0237953	-0.0222037	-0.0251062	-0.0641049	-0.0389066	-0.0341967	-0.0578962	0.518881	N/A	0.189045	-0.0119366	-0.0136956	0.0176759	-0.0349012	0.192843	-0.0392309	-0.0193486	-0.0129107	0.10896	0.226035	0.180355	0.317693	0.0151758	-0.0524689	-0.0484463	N/A	-0.0274721	-0.0415477	0.117303	-0.0129107	0.405307	-0.0346437	-0.0467508	N/A	-0.0461844	-0.0466095	-0.0423405	-0.00327567	-0.0716608	-0.000652358	-0.0877121	-0.0129107	-0.0249912	-0.0124715	-0.0173444	-0.0574217	-0.0313211
	NAM3 p-value	N/A	N/A	N/A	N/A	N/A	N/A	N/A	N/A	N/A	N/A	0.713492	N/A	0.989932	N/A	N/A	N/A	N/A	N/A	N/A	N/A	N/A	N/A	N/A	N/A	N/A	N/A	N/A	N/A	0.945374	1	N/A	N/A	N/A	N/A	N/A	N/A	N/A	N/A	N/A	N/A	N/A	N/A	N/A	N/A	N/A	N/A	N/A	N/A
	N*	0	0	0	0	0	0	0	0	1	0	6	0	3	1	0	1	1	0	0	1	1	1	1	1	1	0	0	0	5	2	0	1	0	1	0	0	1	0	1	0	1	0	0	0	0	0	0	0
	SAM1	-0.00441717	-0.0606107	-0.052982	-0.0610799	-0.117195	-0.104455	-0.07718	-0.125783	-0.125792	N/A	0.295522	-0.0366775	-0.102554	-0.106446	-0.0738462	-0.100695	-0.0704805	0.0118609	-0.0383376	-0.14206	-0.139505	-0.0995222	-0.0646891	-0.14654	-0.134167	-0.105333	N/A	-0.0794129	0.0833927	-0.154417	-0.0383376	-0.0538835	-0.0782977	-0.111156	N/A	-0.106849	-0.191482	-0.1069	-0.193858	-0.163302	0.118269	-0.144901	-0.0383376	-0.080741	-0.0494459	-0.0623753	-0.10524	-0.0937244
	SAM1 p-value	N/A	N/A	N/A	N/A	N/A	N/A	N/A	N/A	N/A	N/A	0.684354	N/A	N/A	N/A	N/A	N/A	N/A	N/A	N/A	N/A	N/A	N/A	N/A	N/A	N/A	N/A	N/A	N/A	0.938579	N/A	N/A	N/A	N/A	N/A	N/A	N/A	N/A	N/A	N/A	N/A	N/A	N/A	N/A	N/A	N/A	N/A	N/A	N/A
	N*	0	0	0	0	0	0	0	0	0	0	4	0	0	0	0	0	0	0	0	0	0	0	0	0	0	0	0	0	3	0	0	0	0	0	0	0	0	0	0	0	0	0	0	0	0	0	0	0
	SAM2	-0.0393033	-0.0458454	-0.0444288	-0.0478027	-0.0870582	-0.0697421	-0.0822643	-0.0925005	-0.0843956	N/A	0.301328	-0.0497025	-0.0689128	-0.0915213	-0.0414855	-0.115401	-0.05845	-0.000951463	-0.0218896	-0.110093	-0.0699601	-0.0607848	-0.120731	-0.112574	-0.109934	-0.065076	N/A	-0.0388829	0.0545359	-0.111007	-0.0218896	-0.0406555	-0.0680355	-0.094371	N/A	-0.0746558	-0.124309	-0.0933924	-0.177845	-0.132913	0.0659814	-0.143989	-0.0218896	-0.044213	-0.0395121	-0.0454946	-0.0977058	-0.0635353
	SAM2 p-value	N/A	N/A	N/A	N/A	N/A	N/A	N/A	N/A	N/A	N/A	0.678067	N/A	N/A	N/A	N/A	N/A	N/A	N/A	N/A	N/A	N/A	N/A	N/A	N/A	N/A	N/A	N/A	N/A	0.959877	N/A	N/A	N/A	N/A	N/A	N/A	N/A	N/A	N/A	N/A	N/A	N/A	N/A	N/A	N/A	N/A	N/A	N/A	N/A
	N*	0	0	0	0	0	0	0	0	0	0	4	0	0	0	0	0	0	0	0	0	0	0	0	0	0	0	0	0	3	0	0	0	0	0	0	0	0	0	0	0	0	0	0	0	0	0	0	0
	SAM3	-0.0400604	-0.0449483	-0.0421205	-0.0470078	-0.12103	-0.0829181	-0.0825184	-0.0960683	-0.0902235	N/A	0.287576	-0.0388089	-0.118533	-0.0975896	-0.0540529	-0.111067	-0.0629792	-0.0398258	-0.0388964	-0.104369	-0.0927853	-0.0596061	-0.112411	-0.104305	-0.133418	-0.0832025	N/A	-0.0553426	0.0300992	-0.136986	-0.0388964	-0.0575611	-0.0537655	-0.131884	N/A	-0.0892493	-0.152176	-0.0811814	-0.202739	-0.11936	-0.0476705	-0.169283	-0.0388964	-0.0536001	-0.0399534	-0.0543387	-0.119939	-0.0749143
	SAM3 p-value	N/A	N/A	N/A	N/A	N/A	N/A	N/A	N/A	N/A	N/A	0.415604	N/A	N/A	N/A	N/A	N/A	N/A	N/A	N/A	N/A	N/A	N/A	N/A	N/A	N/A	N/A	N/A	N/A	0.938242	N/A	N/A	N/A	N/A	N/A	N/A	N/A	N/A	N/A	N/A	N/A	N/A	N/A	N/A	N/A	N/A	N/A	N/A	N/A
	N*	0	0	0	0	1	0	0	0	0	0	10	0	1	1	0	0	0	0	0	0	0	0	1	0	1	0	0	0	9	0	0	0	0	0	0	0	0	0	0	0	1	0	0	0	0	0	0	0
	* haplogroup frequency >0.1%, ADMIXTURE component >1%
Abkhasian	136	0	0	0	0	0	0.735294	0	0	0	0	5.88235	0	0	0	0	0	0	0	0	0	0	0	0	0	0	0	0	0	2.94118	0	0	0	0	0	0	0	0	0	2.20588	0	0	5.14706	0	0	0	0	0	0
Adygei	155	0	0	0	0	0	0.645161	0	0	0	0	1.29032	0	0	0	0	0	0	0	0	0	0	0	0	0	0	0	0	0	0.645161	0	0	0	0	0	0	0	0.645161	0	3.22581	0	0	4.51613	0	0	0	0	0	0
Aleut	198	0	0	0	0	0	0	0	0	0	0	0	0	0	0	0	0	0	0	0	0	0	0	0	0	0	0	0	0	71.7	0	0	0	0	0	0	0	0	0	0	0	0	0	0	0	0	0	0	0
Altaian	414	0	0	0	0	0	0	0	0	3.84348	0	26.0058	0	2.82609	1.93478	0	3.83188	0	0	0	0.933333	0.749275	0.721739	3.15362	0.956522	0.23913	0	0	0	0	10.8536	0	0.478261	0	0.466667	0	0	0.266667	0	1.41594	0	0	0	0	0	0	0	0	0
Armenian	66	0	0	0	0	0	0	0	0	0	0	0	0	0	0	0	0	0	0	0	0	0	0	0	0	0	0	0	0	0	0	0	0	0	0	0	1.5	1.51515	0	1.51515	0	0	0	0	0	0	0	0	0
Balkar	140	0	0	0	0	0	0	0	0	0	0	0	0	0	0	0	0	0	0	0	0	0	0	0.714286	0	0	0	0	0	2.85714	0	0	0	0	0	0	0	1.42857	0	0.714286	0	0	13.5714	0	0	0	0	0	0
Balochi	39	0	0	0	2.6	33.3	0	0	0	0	0	0	0	0	0	0	0	0	0	0	0	0	0	0	0	0	0	0	0	0	0	0	0	0	0	0	0	5.2	0	0	0	0	0	0	0	0	0	0	0
Belarusian	350	0	0	0	0	0	0	0	0	0	0	0	0	0	0	0	0	0	0	0	0	0	0	0	0	0	0	0	0	0	0	0	0	0	0	0	0	0	0	1.14286	0.571429	0	3.71429	0	0	0	0	0	0
Brahui	38	0	0	0	2.6	21.1	0	0	0	0	0	0	0	0	0	0	0	0	0	0	0	0	0	0	0	0	0	0	0	5.3	0	0	0	0	0	0	0	2.6	0	0	0	0	0	0	0	0	0	0	0
Burusho Hunza	44	0	0	0	0	22.7	0	0	0	0	0	2.3	0	0	0	0	0	0	0	0	0	0	0	0	0	0	0	0	0	0	0	0	0	0	0	0	2.3	0	0	4.5	0	0	2.3	0	0	0	0	0	0
Chechen	176	0	0	0	0	0	1.13636	0	0	0	0	1.13636	0	0	0	0	0	0	0	0	0	0	0	0	0	0	0	0	0	1.13636	0	0	0	0	0	0	0	3.40909	0	4.54545	0	0.568182	3.97727	0	0	0	0	2.27273	0
Chipewyan Minnesota	26	0	0	0	0	0	0	0	0	0	0	23.1	0	0	0	0	0	0	0	0	0	0	0	0	0	0	0	0	0	11.5	0	0	0	0	0	0	0	0	0	0	0	0	0	0	0	0	0	0	0
Chipewyan Turtle Mountain	86	0	0	0	0	0	0	0	0	0	0	19.8	0	0	0	0	0	0	0	0	0	0	0	0	0	0	0	0	0	0	0	0	0	0	0	0	0	0	0	0	0	0	0	0	0	0	0	0	0
Chipewyan Wisconsin	77	0	0	0	0	0	0	0	0	0	0	29.9	0	0	0	0	0	0	0	0	0	0	0	0	0	0	0	0	0	2.6	0	0	0	0	0	0	0	0	0	0	0	0	0	0	0	0	0	0	0
Chukchi	15	0	0	0	0	0	0	0	0	0	0	0	0	0	0	0	0	0	0	0	0	0	0	0	6.7	0	0	0	0	0	0	0	0	13	0	0	0	0	0	0	0	0	0	0	0	0	0	0	0
Chuvash	21	0	0	0	0	0	0	0	0	0	0	14.3	0	0	0	0	0	0	0	0	0	0	0	0	0	0	0	0	0	33.3	0	0	0	0	0	0	0	0	0	0	0	0	0	0	0	0	0	0	0
Dolgan	154	0	0	0	0	0	0	0	0.649351	0	0	0	0	33.1169	5.19481	0.649351	0	1.2987	0	0	0	0	0	0	0.649351	0	0	0	7.79221	0	38.961	0	0	0	0.649351	0	0	0	0	0	0	0	0	0	0	0	0	0	0
Estonian	117	0	0	0	0	0	0	0	0	0	0	0	0	0	0	0	0	0	0	0	0	0	0	0	0	0	0	0	0	0	0	0	0	0	0	0	0	0	0	0	1.7	0	2.6	0	0	0	0	0	0
Even	105	0	0	0	0	0	0	0	2.85714	0	0	0	0	30.4762	13.3333	1.90476	0	7.61905	0	0	0	0	0	0	8.57143	0.952381	0	0	0	0	21.9048	0	0	0	2.85714	0	0	0	0	0	0	0	0	0	0	0	0	0	0
Finnish	971	0	0	0	0	0	0	0	0	0	0	0	0	0	0	0	0	0	0	0	0	0	0	0	0	0	0	0	0	0	0	0	0	0	0	0	0	0	0.30896	2.05973	2.16272	0	9.57775	0	0	0	0	0	0
French	1216	0	0	0	0	0	0	0	0	0	0	0	0	0	0	0	0	0	0	0	0	0	0	0	0	0	0	0	0	0	0	0	0	0	0	0	0	0	0.246711	1.15132	0.904605	0	1.89145	0	0	0	0	0	0
Georgian	162	0	0	0	0	0.644444	0	0	0	0	0	0	0	0	0	0	0	0	0	0	0	0	0	0	0	0	0	0	0	1.23457	0	0	0	0	0	0	1.22716	3.08765	0	4.34815	0	0	3.71358	0	0	0	0	0	0
Han	92	0	0	0	0	1.07609	0	0	10.7957	3.27283	0	4.34565	0	0	0	0	3.225	0	0	0	4.34891	0	3.225	1.07609	1.07609	3.225	0	0	0	16.263	0	0	0	0	4.34565	0	0	0	0	0	0	0	0	0	0	0	0	0	0
Hazara	23	0	0	0	0	13	0	0	0	0	0	0	0	0	0	0	13	0	0	0	0	0	0	4.3	0	0	0	0	0	0	0	0	0	0	0	0	0	0	0	0	0	0	0	0	0	0	0	0	0
Hungarian	367	0	0	0	0	0	0	0	0	0	0	0	0	0	0	0	0	0	0	0	0	0	0	0	0	0	0	0	0	0	0	0	0	0	0	0	0	0	0	1.3624	0.544959	0	5.17711	0	0	0	0	0	0
Iranian	174	0	0	0.565517	0	6.89195	0	1.13103	0	0	0	1.14943	0	0.565517	0	0	0.568966	0	0	0	0	0	0	0	0	0.565517	0	0	0	0.574713	0.565517	0	0	0	0.565517	0	1.72299	2.86897	0	4.62184	0	0.565517	1.71034	0	0	0	0	0	0
Kalmyk	110	0	0	0	0	0	0	0.9	1.8	0	0	1.8	0.9	5.5	2.7	0	1.8	0	0	0	2.7	0.9	0	0.9	0.9	6.4	0	0	0	0	22	0	0	1.8	5.5	0	0	0	0	0.9	0	0	0	0	0	0	0	4.5	1.8
Ket (our study)	46	0	0	0	0	0	0	0	0	0	0	0	0	13.0435	0	0	0	2.17391	0	0	0	0	0	0	0	0	0	0	0	0	2.17391	0	0	0	0	0	0	0	0	0	0	6.52174	0	0	0	0	0	0	0
Korean	151	0	0	0	0	0.66755	0	0	9.28675	3.34238	0	0.682119	0	0	0	0	2.00265	0	0	0	1.29603	2.00265	0	0	1.96358	5.98344	1.96358	0	0	7.27947	21.8278	0	0	0	8.62649	0	0	0	0	0	0	0	0	0	0	0	0	2.6457	0.682119
Kumyk	112	0	0	0	0	0	0.892857	0	0	0	0	0	0	0	0	0	0	0	0	0	0	0	0	2.67857	0	0	0	0	0	0.892857	0	0	0	0	0	0	0	0.892857	0	5.35714	0	0	1.78571	0	0	0	0	0.892857	0
Kyrgyz	364	0	0	0	0	1.65852	0	0.274725	1.37363	0.824176	0	9.07033	0	2.74725	1.92308	0	0.820604	0	0	0.274725	0.553846	0.826374	0	0	1.37363	4.94368	0.274725	0	0.274725	6.31676	11.8132	0.274725	0	0	2.74725	0	0	0.274725	0	0.549451	0.549451	0	0.274725	0.549451	0	0	0.549451	1.92967	0.274725
Lezgin	46	0	0	0	0	0	0	0	0	0	0	0	0	0	0	0	0	0	0	0	0	0	0	0	0	0	0	0	0	4.34783	0	0	0	0	0	0	0	0	0	4.34783	0	0	0	0	0	0	0	0	0
Lithuanian	343	0	0	0	0	0	0	0	0	0	0	0	0	0	0	0	0	0	0	0	0	0	0	0	0	0	0	0	0	0	0	0	0	0	0	0	0	0	0	2.04665	1.18805	0	2.05044	0	0	0	0	0	0
Makrani	33	0	3	9.1	27.3	9.1	0	0	0	0	0	0	0	0	0	0	0	0	0	0	0	0	0	0	0	0	0	0	0	0	0	0	0	0	0	0	0	3	0	0	0	0	0	0	0	0	0	0	0
Mansi	161	0	0	0	0	0.608696	0	0	0	0	0	17.3783	0	0	1.25217	0	0	0	0	0	0	0	0	3.71304	0	0.626087	0	0	0	12.4261	0	0	0	0	0	0	0	0	0	0	0	1.25217	0	0	0	0	0	0	0
Mayan	78	0	0	0	0	0	0	0	0	0	0	15.3846	0	0	0	0	0	0	0	0	0	0	0	0	0	0	0	0	0	6.41026	0	0	0	0	0	0	0	0	0	0	0	0	0	0	0	0	0	0	0
Mixe	68	0	0	0	0	0	0	0	0	0	0	23.5294	0	0	0	0	0	0	0	0	0	0	0	0	0	0	0	0	0	8.82353	0	0	0	0	0	0	0	0	0	0	0	0	0	0	0	0	0	0	0
Mixtec	115	0	0	0	0	0	0	0	0	0	0	6.95652	0	0	0	0	0	0	0	0	0	0	0	0	0	0	0	0	0	3.47826	0	0	0	0	0	0	0	0	0	0	0	0	0	0	0	0	0	0	0
Mongolian	336	0	0	0	0	3.55119	0	0	0.885417	0.908036	0	12.5262	0	1.18899	0.29375	0	3.29643	0	0	0	1.78333	0.59375	0.291667	1.4872	0.29375	6.84464	0	0	0.291667	21.122	1.53869	0	0	0	3.27649	0	0	0.29375	0	0	0	0	0.291369	0	0	0	0	2.08333	0
Nganasan	24	0	0	0	0	0	0	0	0	0	0	33.3	0	0	0	0	4.2	0	0	0	0	0	0	0	0	0	0	0	0	29.2	0	0	0	0	0	0	0	0	0	0	0	0	0	0	0	0	0	0	0
Nogai	261	0.383142	0	0	0	1.91571	0.383142	0	0	0	0	7.66284	0	0	0	0	2.29885	0	0	0	0	0	0	4.98084	0	0	0	0	0	6.89655	0	0	0	0	0	0	0	0.383142	0	2.68199	0	0	3.83142	0	0	0	0	0	0
Norwegian	628	0	0	0	0	0	0	0	0	0	0	0	0	0	0	0	0	0	0	0	0	0	0	0	0	0	0	0	0	0	0	0	0	0	0	0	0	0	0.318471	1.75159	0.159236	0	1.75159	0	0	0	0	0	0
Ossetian	162	0	0	0	0	0	3.08642	0	0	0	0	1.23457	0	0	0	0	0.617284	0	0	0	0	0	0	0.617284	0	0	0	0	0	7.40741	0	0	0	0	0	0	0	1.23457	0	0.617284	0	0	3.08642	0	0	0	0	0.617284	0.617284
Pathan	44	0	0	0	0	29.5	0	0	0	0	0	0	0	0	0	0	0	0	0	0	0	0	0	0	0	0	0	0	0	0	0	0	0	0	0	0	4.5	2.3	0	2.3	0	0	4.5	0	0	0	0	0	0
Pima	97	0	0	0	0	0	0	0	0	0	0	84.5361	0	0	0	0	0	0	0	0	0	0	0	0	0	0	0	0	0	1.03093	0	0	0	0	0	0	0	0	0	0	0	0	0	0	0	0	0	0	0
Quechua/Cocopa	22	0	0	0	0	0	0	0	0	0	0	31.8	0	0	0	0	0	0	0	0	0	0	0	0	0	0	0	0	0	0	0	0	0	0	0	0	0	0	0	0	0	0	0	0	0	0	0	0	0
Russian	445	0	0	0	0	0.674157	0.449438	0	0	0	0	0	0	0	0	0	0.674157	0	0	0	0	0.224719	0	0	0	0	0	0	0	0.224719	0	0	0	0	0.224719	0	0.224719	0.449438	0	2.02247	0	0	1.79775	0	0	0	0	0	0
Saami	176	0	0	0	0	0	0	0	0	0	0	0	0	0	0	0	3.4	0	0	0	0	0	0	0	0	0	0	0	0	5.1	0	0	0	0	0	0	0	0	0	0	0	0	0.6	0	0	0	0	0	0
Selkup (our study)	15	0	0	0	0	0	0	0	0	0	0	0	0	20	0	0	0	0	0	0	0	0	0	0	0	0	0	0	0	0	0	0	0	0	0	0	0	0	0	0	0	0	0	0	0	0	0	0	0
Sindhi	23	0	0	0	0	30.4	0	0	0	0	0	0	0	0	0	0	0	0	0	0	0	0	0	0	0	0	0	0	0	0	0	0	0	0	0	0	0	0	0	8.7	0	0	17.4	0	0	0	0	0	0
Tajik	308	0	0	0	0	1.95195	0	0	0.974026	0	0	3.24805	0	9.74416	0.324675	0	0.328571	0	0	0	0.324675	1.3026	0.649351	0	0	0.977922	0.328571	0	0	0.324675	5.83766	0	0	0	3.57532	0	0	1.3026	0	0.328571	0	0	5.83766	0	0	0	0	0	0.653247
Tubalar	143	0	0	0	0	0	0	0	0	0	0	28.1483	0	0	0	0	1.34056	0	0	0	0	0	0	0	0	0	0	0	0	0	19.9671	0	0	0	4.85524	0	0	0	0	0	0	0	0	0	0	0	0	4.81469	0
Turkish	194	0	0	0	0	4.12371	0	0	0	0	0	0	0	0	0	0	0	0	0	0	0	0	0	0.515464	0	0	0	0	0	1.54691	0	0	0	0	0	0	0	0.515464	0	2.05464	0	0	1.03093	0	0	0	0	0.515464	0
Turkmen	310	0	0	0	0	1.93839	0	0.645161	0.645161	0	0	4.83645	0	1.29032	0.645161	0	0	0	0	0	0.322581	0	0	0.322581	1.6129	1.6129	0	0	0	3.23226	10	0	0	0	0.645161	0	0.322581	0.322581	0.317419	0.967742	0.322581	0	0	0	0.322581	0.322581	0.967742	0	0
Tuvinian	105	0	0	0	0	0	0	0	0	0	0	21	0	18	11	0	1	0	0	0	1	0	0	0	1.9	3.8	1	0	0	0	8.6	0	1	2.9	2.9	0	0	0	0	2.9	0	0	0	0	0	0	0	1.9	0
Ukrainian	346	0	0	0	0	0	0	0	0	0	0	0	0	0	0	0	0	0	0	0	0	0	0	0	0	0	0	0	0	0	0	0	0	0	0	0	0	0	0	0.578035	1.15607	0	2.60116	0	0	0	0	0	0
Uygur	118	0	0	0	0	2.51441	0	0	6.76102	3.39661	0	3.38814	0	0	0	0	0	0	0	0	0.838983	0	0	0	0	5.06102	0.836441	0	0	14.4305	1.69492	0	0	0	1.67288	0	0	0	0	0	0	0	2.54915	0	0	0	0	0.838983	0
Uzbek	468	0	0.42735	0	0	1.70598	0	0.42735	1.49573	0.213675	0	2.13547	0	4.2735	0.42735	0	0.424359	0.213675	0	0	1.06838	0	0.210684	0.426068	0	2.55812	0.851709	0	0.42735	3.84829	6.41026	0	0	0.213675	1.91709	0	1.27607	0.641026	0	0.854701	1.28205	0	0.85641	0	0.641026	0	0	1.4859	0
Yakut	576	0	0	0	0	0.345312	0	0	0.866146	0	0	8.88281	0	26.5556	6.59028	0.173611	0	0	0.694444	0	0	0	0	0	0.703646	3.81892	0	0	2.60417	2.94531	12.1597	0	0.175	0.175	13.7198	0	0	0	0	0	0	0	1.38698	0	0	0	0	0	0
Yukaghir	22	0	0	0	0	0	0	0	0	0	0	0	0	36.3636	18.1818	0	0	13.6364	0	0	0	0	0	0	4.54545	0	0	0	0	0	9.09091	0	0	0	4.54545	0	0	0	0	0	0	0	0	0	0	0	0	0	0
Zapotec	100	0	0	0	0	0	0	0	0	0	0	30	0	0	0	0	0	0	0	0	0	0	0	0	0	0	0	0	0	5	0	0	0	0	0	0	0	0	0	0	0	0	0	0	0	0	0	0	0
[truncated: 89 more columns]
