# Supplementary material for: Genomic study of the Ket: a Paleo-Eskimo-related ethnic group with significant ancient North Eurasian ancestry
Source: Sci Rep. 2016 Feb 11;6:20768. doi: 10.1038/srep20768 (PMC4750364; doi:10.1038/srep20768)
Supplement: Supplementary File 8 [file srep20768-s9.xls]

## Sheet: Y-hg vs ADMIXTURE GenoChip
population	n	ABDF	A	B	D	E	C	F	G	H	I1	I2	I	J1	J2	J	K	L	T	N	O	Q	R1a	R1b	R2	R	other
	AFR1	0.413393	0.874811	0.85438	-0.0312163	0.787454	-0.0821686	-0.0367065	-0.0422163	-0.0349859	-0.0421118	-0.0530713	-0.0723751	-0.0314229	-0.0608922	-0.0634782	-0.045257	-0.0583864	-0.0435534	-0.0841785	-0.0557535	-0.0574059	-0.10453	-0.076296	-0.0452202	-0.141632
	AFR1 p-value	1	N/A	1	N/A	1	N/A	N/A	N/A	N/A	N/A	N/A	N/A	N/A	N/A	N/A	N/A	N/A	N/A	N/A	N/A	N/A	N/A	N/A	N/A	N/A
	N*	2	1	2	0	2	0	0	0	0	0	0	0	0	0	1	0	1	0	0	1	0	1	1	0	1
	AFR2	0.36644	0.604802	0.911064	-0.0453386	0.82428	-0.122	-0.0648145	-0.061329	-0.0580197	-0.0686663	-0.0915384	-0.121174	-0.0434235	-0.0739855	-0.0215474	-0.0700509	0.0398214	0.0665555	-0.128299	0.127804	-0.081006	-0.155536	-0.0700566	-0.063234	-0.188875
	AFR2 p-value	0.460865	1	1	N/A	0.0139529	0.909944	N/A	0.919383	1	1	0.932553	0.87132	0.953935	0.902763	0.967017	1	0.947643	0.912519	0.863733	1	0.893548	0.735144	0.879649	0.932908	0.680069
	N*	6	2	2	0	7	3	1	5	2	2	3	4	4	5	6	2	5	5	4	2	5	7	7	4	7
	OCE	-0.0694655	-0.0377055	-0.0295249	-0.0362582	-0.0719911	0.0544722	-0.0406992	-0.0749429	-0.0455516	-0.06203	-0.085697	-0.114378	-0.0580873	-0.0963992	-0.0973125	0.742555	-0.0906735	-0.0804805	-0.10906	0.0167378	-0.0667851	-0.15728	-0.121954	-0.0643683	-0.216566
	OCE p-value	0.908697	N/A	N/A	N/A	1	0.928391	0.970068	0.920474	1	N/A	1	1	1	0.873354	0.833172	0.112895	0.903761	N/A	0.88421	0.977991	0.929137	0.760883	0.870488	N/A	0.635068
	N*	5	0	1	1	2	5	3	4	2	1	2	2	2	5	7	5	4	1	4	5	4	6	4	1	7
	SAS	0.00187548	-0.0413095	-0.0361487	-0.0542192	-0.0618004	-0.0457129	-0.0453385	-0.0615201	0.771977	-0.0697504	-0.0969474	-0.123006	-0.00609378	0.129339	0.0989981	-0.0726637	0.704009	0.173635	-0.148145	0.0330771	-0.0610568	0.109052	-0.108022	0.622717	0.0866662
	SAS p-value	0.995131	N/A	N/A	0.960111	0.819725	0.887343	0.91422	0.802121	0.0177399	0.908323	0.775557	0.637315	0.984942	0.565611	0.652733	0.830988	0.00403127	0.607356	0.544151	0.92727	0.828413	0.595529	0.623259	0.0480958	0.667043
	N*	13	1	1	3	16	12	8	19	8	5	11	17	12	22	23	11	14	11	19	10	15	26	23	10	27
	CAU	-0.0752619	-0.101424	-0.154089	-0.100063	-0.100334	-0.255592	0.122653	0.63292	0.209905	-0.187705	-0.158916	-0.242372	0.492534	0.691353	0.743287	-0.031949	0.581852	0.37596	-0.3403	-0.266009	-0.186644	-0.00802933	0.131702	0.394172	0.14105
	CAU p-value	0.766186	N/A	N/A	0.893779	0.632859	0.262117	0.702784	0.00015491	0.510081	0.518722	0.4792	0.180741	0.03618	4.99582e-06	1.60075e-07	0.913401	0.00519699	0.134522	0.0521146	0.399986	0.416917	0.959233	0.430313	0.178434	0.355153
	N*	18	1	0	4	25	21	12	30	12	14	22	32	18	34	36	14	21	17	33	12	21	43	38	13	45
	ME	-0.157007	0.0615264	-0.162688	-0.142218	0.234275	-0.397675	0.0147629	0.376831	-0.0418492	0.0846854	0.542898	0.462849	0.296766	0.437429	0.498549	-0.102821	0.121993	0.560648	-0.347547	-0.330864	-0.255692	-0.0166524	0.627682	0.0732126	0.341639
	ME p-value	0.507722	1	N/A	0.848903	0.248465	0.0532644	0.959932	0.0361099	0.89682	0.763483	0.00574823	0.00433793	0.215499	0.00838056	0.00138481	0.693889	0.597756	0.0178382	0.0403453	0.244625	0.226768	0.912513	1.69185e-05	0.811439	0.0161302
	N*	20	2	0	4	26	24	14	31	12	15	24	36	19	35	38	17	21	17	35	14	24	46	39	13	49
	NEU	-0.209391	-0.145869	-0.152962	-0.133432	-0.077765	-0.296348	-0.0243425	-0.150311	-0.110644	0.645006	0.492521	0.800328	-0.0882576	-0.112673	-0.142573	-0.159809	-0.236159	-0.140764	0.156579	-0.295378	-0.202926	0.586929	0.292868	-0.189465	0.60617
	NEU p-value	0.388317	N/A	N/A	0.858266	0.711498	0.149236	0.933973	0.427431	0.730908	0.00821537	0.0138803	5.35877e-09	0.718907	0.525523	0.392865	0.525446	0.30147	0.602045	0.368677	0.282505	0.34073	2.0792e-05	0.073921	0.553115	4.51982e-06
	N*	19	1	0	4	25	25	14	30	12	15	24	35	19	34	38	18	21	16	35	15	24	45	38	12	48
	KET	-0.13012	-0.0762944	-0.0737819	-0.0632238	-0.154964	-0.0780142	-0.0647362	-0.146572	-0.093923	-0.0335937	-0.109919	-0.1141	-0.113881	-0.183269	-0.20299	-0.104976	-0.166461	-0.164327	-0.0380455	-0.135555	0.905232	-0.0774811	-0.0398085	-0.119683	-0.104972
	KET p-value	0.685463	N/A	N/A	0.932919	0.611641	0.750488	0.858083	0.573572	0.8085	0.94219	0.719681	0.612635	0.752456	0.425557	0.351991	0.757417	0.603197	0.750331	0.850447	0.689356	2.39114e-07	0.689309	0.856735	0.795274	0.573837
	N*	12	0	0	4	13	19	10	17	9	7	13	22	10	21	23	11	12	6	27	11	17	29	23	7	31
	SIB1	-0.116065	-0.066965	-0.0647708	-0.0597448	-0.142499	0.0802691	-0.0531186	-0.143673	-0.0972863	-0.0994005	-0.155755	-0.188545	-0.115865	-0.19028	-0.208754	-0.0942153	-0.17955	-0.155933	0.734143	-0.0677454	0.0595503	-0.220733	-0.195763	-0.128929	-0.322034
	SIB1 p-value	0.718173	N/A	N/A	0.921464	0.783083	0.729072	0.883398	0.754947	0.928296	0.869419	0.763169	0.499372	0.914508	0.595573	0.512467	0.794392	0.764677	1	7.85502e-05	0.833589	0.820036	0.377285	0.500544	1	0.164458
	N*	12	0	0	5	6	21	10	7	3	5	6	15	3	10	12	10	5	2	22	12	17	18	14	2	20
	SIB2	0.0323585	-0.120288	-0.117478	0.0862029	-0.247907	0.802245	0.073563	-0.218952	-0.138363	-0.199792	-0.274599	-0.312276	-0.201343	-0.305772	-0.338467	-0.0723907	-0.254662	-0.271747	0.225717	0.0929222	-0.002144	-0.0483987	-0.342155	-0.165369	-0.214433
	SIB2 p-value	0.901686	N/A	N/A	0.868302	0.515407	5.56348e-07	0.810551	0.449898	0.74101	0.738362	0.469222	0.191208	0.659716	0.264995	0.167373	0.805136	0.473504	0.710049	0.256811	0.731497	0.992632	0.814221	0.138051	0.748772	0.254519
	N*	17	0	0	6	9	26	13	14	8	5	9	19	7	15	18	14	10	4	27	16	21	26	20	6	30
	SEA	0.350352	-0.098377	0.00531186	0.497608	-0.125719	0.285889	-0.0181123	-0.170147	-0.0451674	-0.183357	-0.232956	-0.295191	-0.163512	-0.238266	-0.255943	0.0664166	-0.132705	-0.223231	-0.11042	0.907059	-0.13922	-0.109371	-0.29648	-0.0658365	-0.249049
	SEA p-value	0.139494	N/A	N/A	0.240409	0.727473	0.164872	0.95085	0.576643	0.914543	0.863938	0.648833	0.264644	0.75155	0.390355	0.274619	0.799656	0.712829	0.762264	0.598867	3.41994e-08	0.580811	0.594445	0.215965	0.89933	0.191874
	N*	19	0	1	7	10	25	14	13	8	3	6	16	6	15	20	17	10	4	25	19	18	26	19	6	29
	ESK1	0.138154	-0.0945013	-0.106248	0.0526609	-0.175145	0.269284	0.293652	-0.0625779	-0.0415856	-0.0727078	-0.150399	-0.148361	-0.097594	-0.153542	-0.172363	-0.0928361	-0.0711358	-0.138399	0.129885	-0.0138258	0.152168	-0.000309377	-0.173266	-0.0342305	-0.0953283
	ESK1 p-value	0.701464	N/A	N/A	0.944132	0.770412	0.31101	0.473325	0.892448	0.955885	0.946473	0.802682	0.661405	0.928068	0.738466	0.654384	0.825075	0.924517	1	0.606685	0.971616	0.635124	0.999125	0.569554	0.974829	0.706163
	N*	10	0	0	4	5	16	8	7	4	3	5	11	3	7	9	8	4	2	18	9	12	15	13	3	18
	ESK2	0.0642386	-0.0611866	-0.0645277	-0.0172269	-0.122722	0.471681	0.215929	-0.0887918	-0.0652904	-0.0681938	-0.125643	-0.138352	-0.0874227	-0.124828	-0.142663	-0.0542618	-0.110547	-0.112532	0.0468671	-0.0305349	0.143412	-0.161255	-0.164219	-0.0680752	-0.239107
	ESK2 p-value	0.889605	N/A	N/A	0.981728	0.909407	0.0994467	0.717437	0.883332	1	0.949805	0.835045	0.720227	N/A	0.809729	0.782836	0.916997	1	N/A	0.87873	0.947449	0.654964	0.614759	0.647834	0.949893	0.388628
	N*	7	0	0	4	3	13	5	5	2	3	5	9	1	6	6	6	2	1	13	7	12	12	10	3	15
	NAM1	-0.0628359	-0.196825	-0.212485	-0.070677	-0.233612	-0.16258	0.177242	0.0247141	0.0699151	0.0519863	-0.124026	-0.0476395	0.220811	0.0128736	0.0870127	-0.148193	0.138827	0.0283267	0.0642368	-0.212146	0.142196	0.230573	0.161838	0.0484559	0.31173
	NAM1 p-value	N/A	N/A	N/A	N/A	N/A	N/A	N/A	N/A	N/A	N/A	N/A	N/A	N/A	N/A	1	N/A	N/A	N/A	0.952725	N/A	N/A	1	N/A	N/A	1
	N*	1	0	0	0	1	1	1	1	0	0	0	1	1	1	2	0	1	1	3	0	1	2	1	0	2
	NAM2	-0.139721	-0.204291	-0.192819	-0.0313083	-0.200864	-0.0295244	-0.0329931	0.0371904	0.182613	0.0320108	-0.0543278	-0.0469867	0.109976	0.36608	0.315707	-0.0447545	0.427795	-0.0343174	-0.25567	-0.153434	-0.0749683	0.268327	-0.080268	0.218646	0.204509
	NAM2 p-value	1	N/A	N/A	N/A	1	1	1	0.972651	1	N/A	N/A	1	0.918883	0.720323	0.761237	1	0.668314	N/A	1	1	1	0.798693	1	N/A	0.847889
	N*	2	0	0	0	2	2	2	3	2	0	1	2	3	3	3	2	3	1	2	2	2	3	2	1	3
	NAM3	-0.0755908	-0.12233	-0.158902	-0.0725881	-0.222087	-0.0057391	0.10718	-0.112266	0.0167676	-0.0255137	-0.151694	-0.0742684	0.0104534	-0.0476765	-0.0444249	-0.128996	0.0140537	-0.146311	0.0281254	-0.177438	0.0736768	0.477191	-0.123841	0.045594	0.423849
	NAM3 p-value	0.919786	N/A	N/A	N/A	1	0.990119	0.88621	0.880799	N/A	1	0.838799	0.859788	1	0.949422	0.941593	0.904733	1	N/A	0.93814	0.868409	0.903168	0.155589	0.767635	1	0.18795
	N*	4	0	0	1	2	7	4	4	1	2	4	8	2	4	5	3	2	1	10	3	5	10	8	2	11
	SAM1	-0.150814	-0.310345	-0.242649	-0.0421108	-0.295123	-0.16569	0.0477666	-0.119474	-0.0305456	0.049825	0.080484	0.159307	0.118101	-0.106889	-0.0730431	-0.0914061	-0.0759482	-0.101576	0.00991498	-0.18686	0.162336	0.50669	0.020511	-0.0236351	0.465808
	SAM1 p-value	N/A	N/A	N/A	N/A	N/A	N/A	N/A	N/A	N/A	N/A	N/A	N/A	N/A	N/A	N/A	N/A	N/A	N/A	N/A	N/A	N/A	N/A	N/A	N/A	N/A
	N*	0	0	0	0	0	1	0	0	0	0	0	0	0	0	0	0	0	0	0	0	1	0	0	0	0
	SAM2	-0.167567	-0.224518	-0.204699	-0.0880508	-0.225598	-0.0866122	0.0083537	0.080162	0.158796	0.0052564	-0.0476762	-0.0193898	0.0253584	0.0625624	0.0433687	0.0909612	0.202644	0.0405365	-0.142543	-0.0224585	-0.19389	0.188559	-0.0186708	0.125921	0.163935
	SAM2 p-value	1	N/A	N/A	N/A	N/A	1	1	N/A	N/A	N/A	N/A	N/A	N/A	N/A	N/A	1	N/A	N/A	N/A	1	N/A	N/A	N/A	N/A	N/A
	N*	2	0	0	0	1	2	2	1	1	0	1	1	1	1	1	2	1	1	1	2	1	1	1	1	1
	SAM3	-0.181376	-0.270536	-0.302101	-0.0976777	-0.329418	-0.0998303	0.0676911	0.178151	0.22957	0.126699	0.0190247	0.0981894	0.0465328	0.396495	0.320593	-0.124681	0.170962	-0.0167315	-0.222393	-0.216118	-0.0289901	0.296793	0.0837943	0.120143	0.360484
	SAM3 p-value	N/A	N/A	N/A	N/A	N/A	N/A	N/A	N/A	N/A	N/A	1	1	N/A	N/A	1	N/A	N/A	N/A	N/A	N/A	N/A	1	N/A	N/A	1
	N*	1	0	0	0	0	0	1	1	0	1	2	2	1	1	2	0	1	0	1	0	0	2	1	0	2			average values of ADMIXTURE components in populations, GenoChip-based dataset, K=19
	* haplogroup frequency >0.1%, ADMIXTURE component >1%																											reference	AFR1	AFR2	OCE	SAS	CAU	ME	NEU	KET	SIB1	SIB2	SEA	ESK1	ESK2	NAM1	NAM2	NAM3	SAM1	SAM2	SAM3
Abkhasian	58	0	0	0	0	1.7	0	0	56.9	0	0	0	0	0	13.8	13.8	0	3.4	1.7	0	0	0	10.3	12.1	0	22.4	0.1	Balanovsky et al. 2011	0.00539304	0.00406975	0.00944392	0.00702588	0.529537	0.34873	0.0375216	0.00256996	0.00518779	0.00426508	0.00722975	0.00619746	0.00586846	0.0043835	0.00409292	0.00313762	0.00457008	0.00460833	0.00616738
Altaian	512	4.49219	0	0	3.51562	0	16.0156	0.976562	0.390625	0	0.195312	0.195312	0.78125	0	1.5625	2.34375	1.36719	0	0	8.59375	2.34375	11.3281	35.7422	0.195312	0	45.7031	6.64062	Karafet et al. 2001, Derenko et al. 2006a, Derenko et al. 2006b, Derenko et al. 2007, Hammer et al. 2006, Kharkov et al. 2007, Malyarchuk et al. 2010, Dulik et al. 2012	0.00308984	0.00191087	0.00514774	0.0054111	0.12566	0.0184661	0.128107	0.120975	0.0446461	0.237781	0.240082	0.0120108	0.00947548	0.00647145	0.00422639	0.0190294	0.00503984	0.00584023	0.00662913
Armenian	413	0	0	0	0	5.1	0	0	9.4	0	0	3.1	3.1	10.7	25.4	36.1	0	1.9	8.5	0.2	0	0.2	1.7	29.1	4.6	35.4	0.1	Herrera et al. 2011	0.00558197	0.00895617	0.00627529	0.0226278	0.404688	0.461281	0.0477941	0.00445517	0.00229749	0.0035542	0.0024066	0.00181257	0.00445903	0.00425431	0.00332954	0.00331063	0.00414766	0.00443877	0.00432991
Balkar	38	0	0	0	0	2.6	0	0	28.9	2.6	0	2.6	2.6	0	23.7	23.7	0	5.3	0	0	0	0	13.2	13.2	7.9	34.3	0	Battaglia et al. 2008	0.00408874	0.00332005	0.00761868	0.00554121	0.447766	0.295954	0.11595	0.0126306	0.00869963	0.0157106	0.0281259	0.00934268	0.0132397	0.00468479	0.00839295	0.00966942	0.00462437	0.00162058	0.00302105
Belarusian	68	0	0	0	0	0	0	0	1.47059	0	0	17.6471	25	0	4.41176	4.41176	0	0	0	8.82353	0	1.47059	45.5882	4.41176	0	50	8.82353	Kharkov et al. 2005	0.00374467	0.00192978	0.00439378	0.0187863	0.045698	0.268839	0.599156	0.0140498	0.000435667	0.00304433	0.00524889	0.002022	0.00339567	0.00225	0.000900889	0.00717144	0.00773944	0.005887	0.00530689
Bulgarian	97	0	0	0	0	21.6	0	0	2.1	1	3.1	31.9	35	0	6.1	6.1	0	0	2.1	1	0	0	16.5	14.4	0	30.9	0.2	Martinez-Cruz et al. 2012	0.00280239	0.00457532	0.00651796	0.00669236	0.136056	0.431677	0.357688	0.00704614	0.003879	0.00488393	0.00369239	0.00341	0.00552361	0.00400732	0.00517229	0.00405761	0.00488029	0.00337643	0.00406211
Buryat	751	1.06525	0	0	0.133156	0	64.98	0.932091	0.266312	0	0	0	0.133156	0	0.133156	0.266312	3.72836	0	0	19.8402	4.5273	0	0.798935	0.133156	0	1.86418	3.32889	Su et al. 1999, Karafet et al. 2001, Lell et al. 2002, Tajima et al. 2004, Derenko et al. 2006a, Derenko et al. 2006b, Hammer et al. 2006, Hong et al. 2006, Derenko et al. 2007, Malyarchuk et al. 2010, Kim et al. 2011	0.000555933	0.0011906	0.0026658	0.00244013	0.0696063	0.012007	0.0334388	0.0616287	0.0552749	0.34302	0.370957	0.013018	0.01091	0.00350033	0.0028996	0.00597993	0.0023956	0.004205	0.0043064
Chechen	330	0	0	0	0	0	0	0	5.53333	0	0	0.357576	0.357576	20.9152	56.9455	77.8606	0	7.08485	0	0.606061	0	3.10909	4.09091	1.71515	0	5.80606	0	Balanovsky et al. 2011	0.00565012	0.00170692	0.00918146	0.0117472	0.507536	0.255572	0.128231	0.0145553	0.00663358	0.00419717	0.00445258	0.00703488	0.00506817	0.00248475	0.00887083	0.0145413	0.00453921	0.00354771	0.00444987
Chuvash	60	0	0	0	0	0	1.66667	0	0	0	0	0	15	0	0	0	0	0	0	36.6667	0	0	41.6667	5	0	46.6667	0	Tambets et al. 2004	0.00167877	0.00832953	0.00675918	0.0172904	0.102958	0.130555	0.458052	0.0702714	0.0444508	0.0712401	0.0221361	0.0156554	0.0135923	0.00650323	0.00359976	0.0103159	0.00427447	0.006758	0.00557935
Egyptian	157	3.18471	3.18471	0	0	35.6688	0	0	8.28025	0	0	0	0.636943	0	10.828	29.9363	0	0	7.64331	0	0	0	3.18471	8.28025	0.636943	14.0127	0.636943	Luis et al. 2004, Cruciani et al. 2010	0.00737011	0.174356	0.00665144	0.0200045	0.166139	0.579255	0.00791893	0.00179781	0.00363648	0.00497833	0.00405378	0.00399248	0.00590752	0.00341363	0.000846667	0.00451211	0.000727704	0.00206841	0.00237104
Enets (this study)	4	0	0	0	0	0	0	0	0	0	0	0	0	0	0	0	0	0	0	75	0	25	0	0	0	0	0	this study	1e-05	0.00247767	0.0107243	0.00814167	0.012299	0.0130063	0.120777	0.203165	0.423306	0.144561	0.0106883	0.00569267	0.019999	0.0160467	1e-05	0.00237033	0.00338967	1e-05	0.003326
Estonian	209	0	0	0	0	3	0	0	1	0	15.3	3.4	18.7	0	1	1	1	1	1	30.6	0	0	33.5	9.1	0	42.6	0.1	Rosser et al. 2000, Tambets et al. 2004	0.00289907	0.0029798	0.0102287	0.0214181	0.0247541	0.178479	0.692971	0.0084308	0.0055606	0.0055312	0.00237153	0.00734467	0.0093588	0.00792907	0.00411393	0.0029902	0.00356493	0.00616667	0.00290667
Even	88	0	0	0	0	0	89.7727	0	0	0	0	0	1.13636	0	0	0	0	0	0	5.68182	0	1.13636	0	0	0	2.27273	0	Hammer et al. 2006, Derenko et al. 2007, Malyarchuk et al. 2010, Duggan et al. 2013	0.000522219	0.000194906	0.00154584	0.00181622	0.00506884	0.0269213	0.0586329	0.00521163	0.0725292	0.618712	0.0241943	0.0158185	0.155931	0.00290569	0.00186128	0.00281891	0.00121422	0.00165531	0.00244547
Evenk	448	0.446429	0	0	0	0	55.1339	0.446429	0	0	0	0	1.5625	0	0	0.446429	2.23214	0	0	17.8571	14.7321	1.78571	3.34821	0	0	4.6875	1.11607	Su et al. 1999, Karafet et al. 2001, Lell et al. 2002, Derenko et al. 2006a, Derenko et al. 2006b, Hammer et al. 2006, Pakendorf et al. 2006, Xue et al. 2006, Derenko et al. 2007, Shi et al. 2008, Malyarchuk et al. 2010, Zhong et al. 2010a, Zhong et al. 2010b, Duggan et al. 2013	0.000391571	0.00119138	0.00310852	0.00329176	0.00604524	0.0141824	0.0326194	0.0254793	0.385959	0.453428	0.0456141	0.00701481	0.00873624	0.00234476	0.00106486	0.0044831	0.00226281	0.00141457	0.00136805
Finnish	535	0.373832	0	0	0	0	0.186916	0.373832	0	0	28.0374	0.934579	28.972	0	0	0	0	0	0	58.8785	0	0.186916	7.1028	3.73832	0	11.028	0.373832	Lappalainen et al. 2006, Lappalainen et al. 2008	0.0039164	0.0110921	0.00918189	0.0160778	0.0271568	0.103298	0.727379	0.00667239	0.0286528	0.0110033	0.00579835	0.0059109	0.0118774	0.00550656	0.00465052	0.00846514	0.00394715	0.00381398	0.00559946
Georgian	66	0	0	0	0	3	0	0	31.8	0	1.5	0	1.5	4.5	31.8	36.3	0	1.5	1.5	0	0	0	10.6	9.1	4.5	24.2	0.2	Battaglia et al. 2009	0.0068417	0.0045843	0.00940585	0.0051504	0.517557	0.375944	0.038205	0.00232185	0.0054135	0.0012349	0.00322685	0.006556	0.0042408	0.0017609	0.00024255	0.0019143	0.0047081	0.00532935	0.0053625
Greek	149	0	0	0	0	22.2208	0.679195	0	2.72617	0	4.72483	12.7262	17.451	2.04698	18.1752	20.2221	0	0.679195	3.34362	0	0	0	14.7698	17.4577	0	32.2275	0.450336	Battaglia et al. 2009	0.00372707	0.0047212	0.00343253	0.0082496	0.137881	0.502139	0.293471	0.0022318	0.00324213	0.000825	0.00474213	0.0047694	0.0014376	0.001862	0.0062234	0.00673873	0.0063172	0.00424267	0.00374633
Gujarat	29	0	0	0	0	0	17.2414	0	0	13.7931	0	0	0	0	20.6897	20.6897	0	10.3448	3.44828	0	0	0	24.1379	0	3.44828	31.0345	3.44828	Kivisild et al. 2003	0.00196192	0.00330733	0.00229883	0.534675	0.299263	0.0377554	0.0452467	0.0165965	0.00257917	0.000294167	0.00354942	0.00988492	0.0074005	0.002589	0.00802575	0.00392517	0.00367483	0.008124	0.00884858
Han	6993	2.9601	0	0	1.7446	0.0715001	9.08051	1.2155	0.1001	0	0	0	0	0.0429	0.0858001	0.2002	4.9049	0.0143	0	3.3319	74.6175	1.7875	0.3432	0.1001	0.0572001	0.686401	2.2451	Su et al. 1999, Underhill et al. 2000, Su et al. 2000b, Karafet et al. 2001, Li et al. 2003, Wen et al. 2004, Tajima et al. 2004, Hurles et al. 2005, Katoh et al. 2005, Shi et al. 2005, Black et al. 2006, Hammer et al. 2006, Hong et al. 2006, Huang et al. 2006, Sengupta et al. 2006, Xue et al. 2006, Li et al. 2007, Lin et al. 2007, Zhou et al. 2007, Kayser et al. 2008, Shi et al. 2008, Karafet et…	6.85833e-05	1e-05	0.000988333	1e-05	0.000179167	0.000289	1e-05	0.00186483	0.00605442	0.122147	0.832138	0.0145262	0.00452083	0.0027555	9.19167e-05	0.00437742	0.0004635	0.00726658	0.002238
Hungarian	215	0	0	0	0	6	0	0	4.2	5.1	7.9	20.5	28.4	3.7	6.5	10.2	0	0	0	0.5	0	0	25.6	19.5	0.5	45.6	0	Völgyi et al. 2009	0.0037929	0.0034664	0.0056769	0.0095339	0.0739024	0.354931	0.492029	0.0116564	0.00203665	0.00269005	0.00419145	0.0034723	0.00124165	0.00401285	0.00438695	0.007102	0.003152	0.00480845	0.00791655
Iberian	584	0.3	0	0	0	11.8	0.2	0	4.3	0	3.1	6	9.1	2.4	7.9	10.3	0	0.7	2.7	0.2	0	0.5	1.9	57.4	0	59.3	0.6	Flores et al. 2004	0.00298825	0.0161186	0.00340017	0.00809183	0.0330726	0.497954	0.401799	0.00429058	0.000348083	0.00361992	0.00180258	0.00051675	0.00203833	0.00538917	0.00223575	0.00366333	0.00488025	0.00298525	0.004806
Indian	728	5.2	0	0	0	0	1.8	0	1.2	26.4	0	0	0	0.3	9.1	9.4	0	6.7	0	0	23	0.4	15.8	0.5	9.6	25.9	0	Sengupta et al. 2005	0.00223184	0.00248906	0.0156297	0.52434	0.141658	0.0247662	0.0278365	0.00945492	0.00540132	0.0290449	0.172083	0.00610658	0.00664147	0.00413208	0.00603179	0.00738789	0.00391442	0.00537489	0.00547603
Ingush	143	0	0	0	0	0	0	0	1.4	0	0	0.7	0.7	2.8	88.8	91.6	0	2.8	0	0	0	0	3.5	0	0	3.5	0	Balanovsky et al. 2011	0.003049	0.00699725	0.0106702	0.00898475	0.49354	0.269525	0.109419	0.024942	0.00637725	0.0109757	0.005358	1e-05	0.00897975	0.005989	0.0113828	0.0042235	0.0026825	0.00413025	0.0127645
Iranian	310	1.93935	0	0	0	6.41742	0.665161	0	12.8635	1.94129	0	0	0	9.65258	24.0803	33.7329	1.60871	4.8	4.19194	1.29419	0.985806	4.19129	15.4516	7.42129	2.2371	25.11	0.258387	Regueiro et al. 2006, Grugni et al. 2012	0.00563722	0.0305211	0.00564739	0.108785	0.410987	0.344198	0.0296983	0.00632169	0.00298461	0.00931622	0.00685039	0.00510056	0.00579947	0.00647192	0.00212156	0.00474744	0.00355744	0.00487225	0.00638228
Italian	927	0.323625	0	0	0	7.87487	0	0.323625	7.22762	0	0	0.539374	4.63862	0	13.0529	14.1316	2.26537	0	0	0	0	0	2.04962	33.657	0	63.5383	0	Capelli et al. 2007, Cruciani et al. 2010	0.0031982	0.0036168	0.00338753	0.0101018	0.138626	0.521337	0.281491	0.00535973	0.0006976	0.00160833	0.00291073	0.00216613	0.002251	0.004037	0.00161067	0.003035	0.0031232	0.00474527	0.00669733
Japanese	1141	30.3243	0	0	30.3243	0	8.58896	0	0	0	0	0	0.0876424	0	0	0	0.613497	0	0	0.964067	52.8484	0.175285	0	0.0876424	0	0.175285	6.22261	Su et al. 1999, Underhill et al. 2000, Tajima et al. 2004, Katoh et al. 2005, Hammer et al. 2006, Hong et al. 2006, Sengupta et al. 2006, Xue et al. 2006, Nonaka et al. 2007, Shi et al. 2008, Kim et al. 2011	1e-05	0.000327167	0.00286208	7.5e-05	1e-05	1e-05	1e-05	0.000103833	0.00404383	0.176961	0.771346	0.0159237	0.0123236	0.00275142	0.00327192	0.00220108	0.00320258	0.0023155	0.00225208
Kazakh	102	0	0	0	0	1	45.1	0	15.7	0	0	0	0	0	3.9	3.9	0	0	0	2	9.8	2	8.8	7.8	2.9	19.5	1	Turuspekov et al. 2011	0.00296983	0.00374006	0.00488044	0.0115468	0.137592	0.0721282	0.130492	0.0634584	0.0234753	0.211867	0.273441	0.0150999	0.0138287	0.00213261	0.00749589	0.0108277	0.00340461	0.00411339	0.00750594
Ket	48	0	0	0	0	0	6.2	0	0	0	0	0	0	0	0	0	0	0	0	0	0	93.7	0	0	0	0	0.1	Tambets et al. 2004	1e-05	1e-05	0.000671	1e-05	1e-05	0.0040075	1e-05	0.891685	0.0376105	0.0182605	1e-05	1e-05	0.0189175	0.0029365	1e-05	0.0087255	0.01127	0.0007285	0.005107
Ket (this study)	20	0	0	0	0	0	0	0	0	0	5	5	10	0	0	0	0	0	0	0	0	90	0	0	0	0	0	this study	0.00200459	0.00124774	0.00289644	0.00705878	0.00577222	0.0153597	0.0419969	0.801886	0.0368613	0.0277161	0.00995841	0.00902596	0.011236	0.00212996	0.00415356	0.00835113	0.00454335	0.00213696	0.00566456
Khakas	86	0	0	0	0	0	4.65116	0	0	0	0	0	2.32558	0	0	0	3.48837	0	0	62.7907	0	0	17.4419	0	0	22.093	4.65116	Derenko et al. 2006a, Derenko et al. 2006b, Derenko et al. 2007, Malyarchuk et al. 2010	0.00219365	0.00229759	0.00497771	0.00415977	0.121609	0.0283636	0.169583	0.141368	0.0256958	0.225975	0.202621	0.0186901	0.00505306	0.00364482	0.00450994	0.0234304	0.00749323	0.00502594	0.00330941
Kumyk	10	20	0	0	0	0	0	20	10	20	0	0	0	0	10	10	20	0	0	0	0	0	0	0	0	20	0	Marchani et al. 2008	0.00644643	0.00626486	0.0100128	0.0209129	0.435747	0.285184	0.122909	0.0136466	0.008151	0.0233356	0.0218068	0.00560329	0.004194	0.00709771	0.00437014	0.00718079	0.00453386	0.00550371	0.0071
Kyrgyz	419	0.238663	0	0	0	0.477327	17.8998	0.238663	0.954654	0.477327	0	0	0.238663	0.954654	2.6253	4.05728	0.71599	1.19332	0	3.81862	6.68258	0.71599	57.7566	2.6253	0	61.3365	1.19332	Karafet et al. 2001, Wells et al. 2001, Zerjal et al. 2002, Shou et al. 2010, Zhong et al. 2010a, Zhong et al. 2010b, Di Cristofaro et al. 2013	0.00263221	0.00236637	0.00649105	0.0153208	0.133049	0.0518829	0.0933614	0.0616081	0.0209229	0.239167	0.316452	0.0125748	0.00983089	0.00486326	0.0126955	0.00437347	0.00446774	0.00517932	0.00276137
Lebanese	914	0	0	0	0	17.6	0.1	0	6.6	0	0	4.8	4.8	20.1	25.9	46	2.2	5.3	4.7	0.1	0	2	2.5	8.1	0.2	10.8	0	Zalloua et al. 2008	0.00620535	0.0400384	0.00803128	0.026088	0.286484	0.563488	0.0303949	0.0042749	0.00473407	0.002805	0.00269321	0.00105145	0.00493762	0.00306065	0.00159024	0.00421831	0.00266631	0.00556338	0.00167524
Lezgin	81	0	0	0	0	1.2	0	0	13.5	0	0	0	0	44.4	2.5	46.9	0	1.2	2.5	1.2	0	0	3.7	29.6	0	33.3	0.2	Balanovsky et al. 2011	0.00548694	0.00403806	0.00689183	0.0206926	0.490717	0.251185	0.1488	0.015403	0.00225756	0.00123783	0.0028285	0.00482006	0.00422983	0.0112006	0.00493344	0.00724583	0.0081615	0.00412294	0.00574728
Lithuanian	164	1.82927	0	0	0	0	0	1.82927	0	0	4.87805	6.70732	11.5854	0	0	1.82927	0	0	0	43.9024	0	0	34.1463	4.87805	0	39.0244	1.82927	Lappalainen et al. 2008	0.0058098	0.0008754	0.006256	0.0096177	0.0290954	0.223518	0.67544	0.0095629	0.0013506	1e-05	1e-05	0.0057619	0.0037337	0.005102	0.0008115	0.0014453	0.0049886	0.0062102	0.0104005
Madagascan	35	8.57143	0	8.57143	0	42.8571	0	0	0	0	0	0	0	0	0	5.71429	0	2.85714	0	0	34.2857	0	2.85714	2.85714	0	5.71429	0	Hurles et al. 2005	0.0161256	0.613203	0.0210325	0.0225751	0.00687252	0.00842624	0.00474219	0.001175	0.00300186	0.00131724	0.289513	0.000179048	0.00222824	0.00227224	0.00103143	0.000274429	0.00262314	0.00250633	0.000900762
Mari	111	0	0	0	0	0	0	0	0	0	4	4	8	0	0	0	0	0	0	41.4	0	0	47.7	2.7	0	50.4	0.2	Tambets et al. 2004	0.00567547	0.00491853	0.00854307	0.0116217	0.10767	0.073865	0.432861	0.103177	0.0709173	0.0965364	0.0175813	0.0163248	0.0104317	0.00272	0.0019152	0.0166279	0.00799207	0.0036564	0.00696433
Mongolian	134	0.7	0	0	0	0.7	56.7	0	0	0.7	0	0.7	0.7	0	0.7	0.7	0.7	0.7	0	11.9	19.3	3.7	1.5	1.5	0	3	0.5	Juhasz et al. 2014	0.00125791	0.003179	0.00363982	0.000993545	0.0627106	0.0144964	0.0296271	0.0586923	0.0421976	0.306404	0.426246	0.0160014	0.00568518	0.00780564	0.00297727	0.00614554	0.00379282	0.00328409	0.00486291
Mordovian	65	0	0	0	0	0	0	0	0	0	0	0	24.6154	0	0	0	0	0	0	24.6154	0	0	33.8462	16.9231	0	50.7692	0	Tambets et al. 2004	0.00626047	0.00412213	0.0048406	0.0202922	0.0780088	0.197533	0.561694	0.0359653	0.00932147	0.0163145	0.0124452	0.0065238	0.0114402	0.0040146	0.00425633	0.0102523	0.0068558	0.00396153	0.00589867
Nganasan	38	0	0	0	0	0	5.3	0	0	0	0	0	0	0	0	0	0	0	0	92.1	3	0	0	0	0	0	0	Tambets et al. 2004	1e-05	1e-05	1e-05	1e-05	1e-05	1e-05	1e-05	1e-05	0.952057	0.0408888	1e-05	0.001876	0.002436	0.000305409	0.000680091	0.000587773	0.000257091	0.000811318	1.01818e-05
Nganasan (this study)	15	0	0	0	0	0	6.7	0	0	0	0	0	0	0	0	0	0	0	0	93.3	0	0	0	0	0	0	0	this study	0.000340542	1.03333e-05	0.00115263	0.00191062	0.00219304	0.000111083	0.00384142	0.0168377	0.929145	0.028237	0.00138867	0.00206046	0.00656896	0.000745833	4.59167e-05	0.0007725	0.00145379	0.00204492	0.00113983
Nivkh	38	0	0	0	0	0	42.1053	0	0	0	0	0	0	0	0	0	5.26316	0	0	0	18.4211	0	5.26316	0	0	5.26316	28.9474	Lell et al. 2002, Tajima et al. 2004	0.001868	0.000101333	0.00112167	1e-05	0.00722633	0.0476517	0.0914237	0.00549733	1e-05	0.360389	0.340082	0.009571	0.0960253	1e-05	0.00721433	0.009825	0.00783167	0.00646533	0.007675
Nogai	16	6.25	0	0	6.25	0	12.5	0	6.25	0	0	0	0	0	6.25	6.25	25	0	0	0	6.25	0	12.5	0	0	37.5	0	Marchani et al. 2008	0.00336525	0.00371587	0.00736925	0.0160073	0.317866	0.224626	0.16037	0.022792	0.0144952	0.0739156	0.101566	0.00946687	0.0133226	0.00430088	0.00402519	0.00608456	0.00692856	0.00323588	0.00654531
Ossetian North	357	0	0	0	0	0.542297	0	0	69.4263	0	0	0	0	2.22493	15.9877	18.2126	0	0.864426	0.284594	0.257703	0	1.96723	0.542297	7.80252	0	8.34482	0.1	Balanovsky et al., 2011	0.0057778	0.0052488	0.00758987	0.00728147	0.486425	0.279044	0.0888176	0.0198421	0.0110031	0.0168183	0.0234506	0.00995273	0.00962953	0.005222	0.00402653	0.00403893	0.00151687	0.0074206	0.00689407
Papuan	627	0.478469	0	0	0	0	12.5997	0.478469	0	0	0	0	0	0	0	0	17.7033	0	0	0	3.98724	0	0	0	0	0	65.2313	Su et al. 2000a, Underhill et al. 2000, Hurles et al. 2005, Hammer et al. 2006, Kayser et al. 2008, Hudjashov et al. 2007, Karafet et al. 2010	1.0037e-05	1e-05	0.883721	1e-05	1e-05	1e-05	1e-05	1e-05	0.000865444	0.00115689	0.0756352	1e-05	0.000688556	0.00108078	0.0114206	8.02963e-05	0.00203404	0.0205679	0.00266874
Romanian	178	0	0	0	0	19.7	0	0	2.2	0	5.6	22.5	28.1	2.2	16.3	18.5	0	0	0.6	0.6	0	0.6	19.7	10.1	0	29.8	0	Martinez-Cruz et al. 2012	0.00422777	0.00265187	0.00444203	0.0273655	0.131245	0.405146	0.367847	0.00971858	0.0023081	0.00766336	0.00417523	0.00496919	0.00382613	0.00391458	0.00428771	0.0033939	0.00378794	0.00462093	0.00440948
Russian	106	0	0	0	0	5.7	0	0	0	0	8.5	17	25.5	0	2.8	2.8	0	0	0	17	0	0	45.3	3.8	0	49.1	0	Mirabal et al. 2009	0.00468006	0.00297972	0.00739428	0.00992261	0.0721106	0.240375	0.576302	0.0272688	0.00217794	0.00516633	0.00631789	0.00525294	0.00765239	0.00382911	0.006186	0.00545883	0.00682578	0.0033085	0.006791
Sardinian	398	3.26633	0.502513	0	0	11.0553	0	2.76382	14.0704	0	0	33.1658	34.6734	2.01005	8.29146	10.3015	2.51256	0	0	0	0	0	1.00503	20.603	0	23.8693	0.251256	Contu et al. 2008, Underhill et al. 2000	0.00442767	0.00610793	0.00439533	0.00211307	0.00154287	0.70537	0.252587	0.00179753	0.003355	0.000766733	0.00584947	0.001015	0.00253033	0.0020776	0.000795667	0.000388533	0.000892067	0.00163767	0.00235127
Selkup	131	0	0	0	0	0	1.5	0	0	0	0	0	0	0	0	0	0	0	0	6.9	0	66.4	19.1	6.1	0	25.2	0	Tambets et al. 2004	0.000838429	0.00183643	0.015456	0.00953229	0.0303699	0.0284461	0.141086	0.306017	0.223034	0.175162	0.0116834	0.010718	0.017989	0.00598486	0.00428143	0.006658	0.00572314	0.00211043	0.003073
Selkup (this study)	7	0	0	0	0	0	0	0	0	0	0	0	0	0	0	0	0	0	0	0	0	71.4	0	28.6	0	28.6	0	this study	0.00101733	0.00200333	0.00814153	0.00723553	0.0227982	0.0147179	0.097175	0.680005	0.0766684	0.03014	0.00393227	0.0131682	0.0103607	0.00884287	0.00125453	0.0112284	0.00165173	0.00557887	0.00407967
South African	52	19.2308	5.76923	13.4615	0	84.6154	0	0	0	0	0	0	0	0	0	0	0	0	0	0	0	0	0	0	0	0	0	Underhill et al. 2000	0.505232	0.467445	0.000548421	0.00783216	0.00233737	0.006634	0.00528116	1e-05	0.000753579	1e-05	0.00175284	1e-05	1e-05	0.000159368	1e-05	0.00164663	0.000307105	1e-05	1e-05
Shor	59	1.69492	0	0	0	0	3.38983	1.69492	0	0	0	0	0	0	0	0	0	0	0	25.4237	0	0	50.8475	0	0	67.7966	1.69492	Derenko et al. 2006a, Derenko et al. 2006b, Derenko et al. 2007, Malyarchuk et al. 2010	0.0027084	0.00376775	0.0026193	0.00164695	0.162768	0.0191145	0.147057	0.162646	0.0022799	0.221843	0.187852	0.0150534	0.00293095	0.00480945	0.007891	0.0364109	0.00801875	0.00487575	0.0057076
Tajik	471	0.849257	0	0	0	1.91083	7.64331	0.849257	4.88323	4.67091	0	1.4862	1.4862	1.91083	15.0743	17.4098	0.212314	6.58174	1.27389	2.33546	3.60934	2.33546	31.8471	3.82166	5.73248	43.5244	1.27389	Wells et al. 2001, Zerjal et al. 2002, Derenko et al. 2007, Shou et al. 2010, Haber et al. 2012, Di Cristofaro et al. 2013	0.00398593	0.00771568	0.00619479	0.142697	0.363609	0.150972	0.158477	0.0415588	0.00552932	0.0180829	0.028187	0.0114027	0.0114631	0.00877243	0.00496411	0.0137756	0.00568979	0.0104351	0.00648654
Tatar	184	4.8913	0	0	0	1.08696	2.17391	4.8913	0	0	0	0	13.0435	0	3.80435	3.80435	1.63043	0.543478	0	18.4783	2.17391	0.543478	42.9348	5.97826	0	50.5435	1.08696	Wells et al. 2001, Tambets et al. 2004, Shou et al. 2010	0.00377913	0.00835913	0.005421	0.0193262	0.109714	0.185459	0.442741	0.0549901	0.0139665	0.0631066	0.047208	0.00957253	0.00475047	0.00668313	0.00392533	0.0060392	0.006379	0.0044762	0.004103
Teleut	52	5.76923	0	0	0	0	17.3077	5.76923	0	0	0	0	3.84615	0	0	1.92308	0	0	0	9.61538	0	0	50	0	0	61.5385	0	Derenko et al. 2006a, Derenko et al. 2006b, Malyarchuk et al. 2010	0.0029719	0.0017256	0.0026059	0.0042347	0.123767	0.0318198	0.185851	0.125582	0.02108	0.208121	0.223149	0.0128843	0.0068413	0.0101936	0.0018895	0.0205112	0.0075542	0.0031775	0.0060404
Turkmen	68	0	0	0	0	4.3	0	0	5.7	1.4	0	0	0	5.8	8.5	14.3	0	5.8	1.4	2.9	0	42.6	14.5	4.3	1.4	20.2	1.4	Grugni et al. 2012	0.00357353	0.0130761	0.00460613	0.100903	0.378301	0.233261	0.0599355	0.0296829	0.00893547	0.0446193	0.0626539	0.0126469	0.0066538	0.00984367	0.0131718	0.00471953	0.0032152	0.00560447	0.00459753
Ukrainian	95	0	0	0	0	4.2	0	0	1.06105	0	3.18105	23.1874	26.3684	1.06	6.36211	7.42211	0	0	0	4.24105	0	0	43.1358	13.6832	0	56.8189	0	Varzari 2006, Martinez-Cruz et al. 2012	0.00408615	0.0039312	0.00322065	0.0156474	0.0621713	0.284904	0.562888	0.0167849	0.0003919	0.0035108	0.0032485	0.0069222	0.00419975	0.00538475	0.00287565	0.0038291	0.00784285	0.00530195	0.0028584
Uzbek	742	5.52561	0	0	1.21294	2.15633	9.97305	4.31267	1.75202	1.88679	0	0	1.21294	0.808625	13.6119	15.6334	4.71698	5.12129	0.539084	2.56065	3.77358	2.96496	25.6065	4.85175	2.15633	37.8706	4.31267	Karafet et al. 2001, Wells et al. 2001, Shou et al. 2010, Haber et al. 2012, Zerjal et al. 2002, Di Cristofaro et al. 2013	0.00265053	0.00544726	0.00821574	0.0776633	0.24394	0.136005	0.124231	0.0376476	0.0151131	0.118341	0.176001	0.008795	0.00768605	0.00922579	0.0085281	0.00902253	0.0036891	0.00459695	0.00320121
Vanuatuan	58	0	0	0	0	0	18.9655	0	0	0	0	0	0	0	0	1.72414	55.1724	0	0	0	10.3448	0	0	0	0	0	13.7931	Su et al. 2000a, Hurles et al. 2005	0.0007376	1e-05	0.815327	0.0021633	0.0047791	0.0085407	0.0124174	1e-05	0.001219	0.0007993	0.144153	0.0003608	0.0032004	0.0010765	4.63e-05	0.0008207	0.0022384	0.0012382	0.0008626
Vietnamese	259	2.7027	0	0	2.3166	0	9.26641	0.3861	0	0	0	0	0	0	0.772201	1.5444	1.1583	0	0	1.9305	78.7645	1.9305	0.772201	0	0	0.772201	1.9305	Karafet et al. 2001, Hong et al. 2006, Kayser et al. 2008, Karafet et al. 2010, Kim et al. 2011, Trejaut et al. 2014	0.000360172	0.000909897	0.016694	0.0142454	0.000538241	0.000733345	0.0011039	5.05172e-05	0.0167756	0.00426576	0.91704	0.00170235	0.0114747	0.00183597	0.00133252	0.00113565	0.00440335	0.00223072	0.00316783
Yakut	155	0	0	0	0	0	3.2	0	0	0	0.6	0.7	1.3	0	0	0	0	0	0	88.4	3.2	0	1.9	1.9	0	3.8	0.1	Tambets et al. 2004	0.00128841	0.000797941	0.00286682	0.00275818	0.0254491	0.0131362	0.0368659	0.0451919	0.269268	0.426253	0.136991	0.0128841	0.00423329	0.00434606	0.00262965	5.09412e-05	0.00674482	0.00658759	0.001657
Yukaghir	13	7.69231	0	0	0	0	30.7692	7.69231	0	0	0	0	0	0	0	0	0	0	0	30.7692	0	30.7692	0	0	0	0	0	Pakendorf et al. 2006	1e-05	1e-05	0.000593636	0.000172	1e-05	1e-05	1e-05	0.00256736	0.165232	0.393523	0.0212214	0.124407	0.278525	0.00207536	0.000316727	0.00530591	0.00421846	0.000826636	0.000965091

## Sheet: >5% hgQ
population	% hgQ	individuals	reference
Emberá (Emberra)	100	10	Karafet et al. 1999, Zegura et al. 2003
Karitiana	100	2	Karafet et al. 1999
Kraho	100	6	Lell et al. 2002
Macushi	100	4	Lell et al. 2002
Mixe	100	12	Karafet et al. 1999, Zegura et al. 2003
Ngöbé	100	17	Karafet et al. 1999, Zegura et al. 2003
Panoa	100	5	Lell et al. 2002
Piaroa	100	6	Lell et al. 2002
Surui	100	3	Karafet et al. 1999
Ket	93.7	48	Tambets et al. 2004
Kuna	93.3333	15	Karafet et al. 1999, Lell et al. 2002, Zegura et al. 2003
Mixtec	92.8571	28	Karafet et al. 1999, Zegura et al. 2003
Bribi / Cabecar	91.6667	12	Lell et al. 2002
Ket (This study)	90	20	this study
Pima	87.5	24	Karafet et al. 1999, Zegura et al. 2003
Mayan	87.3239	71	Zegura et al. 2003
Guaymi	85.7143	21	Lell et al. 2002
Native American multiple (Surui, Karitiana, Columbian and Mayan)	82.0755	106	Underhill et al. 2000
Southwestern Native American	80	10	Zegura et al. 2003
Wounan / Waunaan	80	15	Cai et al.2011
Zapotec	80	15	Karafet et al. 1999, Zegura et al. 2003
Apache	79.7872	94	Zegura et al. 2003
Eskimo Inuit	77.4194	62	Karafet et al. 1999, Zegura et al. 2003
Mexican	75.8621	29	Lell et al. 2002
Eskimo	75	4	Karafet et al. 1999
Navajo	74.5342	161	Karafet et al. 1999, Lell et al. 2002, Zegura et al. 2003
Pueblo	72.2222	18	Karafet et al. 1999, Zegura et al. 2003
Selkup (this study)	71.4	7	this study
Boruca	69.5652	23	Lell et al. 2002
Makiritare	68	25	Lell et al. 2002
Chilean	66.6667	3	Karafet et al. 1999
Selkup	66.4	131	Tambets et al. 2004
Cheyenne	61.3636	44	Karafet et al. 1999, Zegura et al. 2003
Chelkan	60	25	Dulik et al. 2012
Akha	55.5556	27	Trejaut et al. 2014
Havasupai	50	10	Karafet et al. 1999
Wapishana	50	2	Lell et al. 2002
Turkmen (Iran)	42.6	68	Grugni et al. 2012
Tanana	41.6667	12	Karafet et al. 1999, Zegura et al. 2003
Seminole	39.1304	23	Lell et al. 2002
Tubalar	36	25	Dulik et al. 2012
Wayu	34.6154	26	Karafet et al. 1999, Zegura et al. 2003
Yukaghir	30.7692	13	Pakendorf et al. 2006
Sioux	28.9474	38	Zegura et al. 2003
Yanomama	26.6667	30	Lell et al. 2002
Enets (this study)	25	4	this study
Eskimo, Siberian	21.2121	33	Lell et al. 2002
Turkmen	20	125	Wells et al. 2001, Zerjal et al. 2002, Di Cristofaro et al. 2013
Pathan (Afghanisan)	18.4	49	Haber et al. 2012
Chukchi	12.5	24	Lell et al. 2002
Altaian	11.3281	512	Karafet et al. 2001, Derenko et al. 2006a, Derenko et al. 2006b, Derenko et al. 2007, Hammer et al. 2006, Kharkov et al. 2007, Malyarchuk et al. 2010, Dulik et al. 2012
Tuvinian	10.4213	451	Wells et al. 2001, Lell et al. 2002, Derenko M et al. 2006a, Derenko M et al. 2006b, Pakendorf et al. 2006, Derenko M et al. 2007, Zhang et al. 2009, Malyarchuk et al. 2010
Mazandaran	7.69231	13	Di Cristofaro et al. 2013
Jew, Ashkenazi, Western sum	7.14286	112	Behar et al. 2004
Hazara (Afghanisan)	6.7	60	Karafet et al. 1999, Haber et al. 2012, Di Cristofaro et al. 2013
Kamma Chaudhary	6.66667	15	Sahoo et al. 2006
Dongxi	6.55738	122	Wang et al. 2003, Black et al. 2006, Shou et al. 2010
Pathan (Pashtun)	5.09091	550	Sengupta et al. 2006, Fisarat et al. 2007, Haber et al. 2012, Lacau et al. 2012, Di Cristofaro et al. 2013
Bamar	5.08475	59	Peng et al. 2014
Makrani sum	5	40	Sengupta et al. 2006, Di Cristofaro et al. 2013

## Sheet: references
Balanovsky et al., 2011	Parallel evolution of genes and languages in the Caucasus region. Molecular biology and evolution, 28(10), 2905-2920, (2011).
Battaglia et al. 2009	Y-chromosomal evidence of the cultural diffusion of agriculture in Southeast Europe. European Journal of Human Genetics, 17(6), 820-830, (2009).
Behar et al. 2004	Contrasting patterns of Y chromosome variation in Ashkenazi Jewish and host non-Jewish European populations. Human genetics, 114(4), 354-365, (2004).
Black et al. 2006	Combining genetics and population history in the study of ethnic diversity in the People's Republic of China. Human biology, 78(3), 277-293, (2006).
Cai et al.2011	Human migration through bottlenecks from Southeast Asia into East Asia during Last Glacial Maximum revealed by Y chromosomes. PLoS One 6(8) : e24282, (2011).
Capelli et al. 2003	AY chromosome census of the British Isles. Current Biology, 13(11), 979-984, (2003).
Capelli et al. 2007	Y chromosome genetic variation in the Italian peninsula is clinal and supports an admixture model for the Mesolithic–Neolithic encounter. Molecular phylogenetics and evolution, 44(1), 228-239, (2007).
Chaubey et al. 2011	Population genetic structure in Indian Austroasiatic speakers: the role of landscape barriers and sex-specific admixture. Molecular biology and evolution, 28(2), 1013-1024, (2011).
Cinnioğlu et al. 2004	Excavating Y-chromosome haplotype strata in Anatolia. Human genetics, 114(2), 127-148, (2004).
Contu et al. 2008	Y-chromosome based evidence for pre-neolithic origin of the genetically homogeneous but diverse Sardinian population: inference for association scans. PloS one, 3(1), e1430, (2008).
Cruciani et al. 2010	Human Y chromosome haplogroup R-V88: a paternal genetic record of early mid Holocene trans-Saharan connections and the spread of Chadic languages. European Journal of Human Genetics, 18(7), 800-807, (2010).
Derenko M et al. 2006a	Contrasting patterns of Y-chromosome variation in South Siberian populations from Baikal and Altai-Sayan regions. Human genetics, 118(5), 591-604, (2006).
Derenko et al. 2006b	The diversity of Y-chromosome lineages in indigenous population of South Siberia. In Doklady Biological Sciences (Vol. 411, No. 1, pp. 466-470). MAIK Nauka/Interperiodica, (2006).
Derenko et al. 2007	Y-chromosome haplogroup N dispersals from south Siberia to Europe. Journal of human genetics, 52(9), 763-770, (2007).
Di Cristofaro et al. 2013	Afghan Hindu Kush: where Eurasian sub-continent gene flows converge. PloS one, 8(10), e76748, (2013).
Duggan et al. 2013	Investigating the Prehistory of Tungusic Peoples of Siberia and the Amur-Ussuri Region with Complete mtDNA Genome Sequences and Y-chromosomal Markers. PLoS ONE 8(12): e83570, (2013).
Dulik et al. 2012	Mitochondrial DNA and Y chromosome variation provides evidence for a recent common ancestry between Native Americans and Indigenous Altaians. The American Journal of Human Genetics, 90(2), 229-246, (2012).
Fisarat et al. 2007	Y-chromosomal evidence for a limited Greek contribution to the Pathan population of Pakistan. European Journal of Human Genetics, 15(1), 121-126, (2007).
Flores et al. 2004	Reduced genetic structure of the Iberian peninsula revealed by Y-chromosome analysis: implications for population demography. European journal of human genetics, 12(10), 855-863, (2004).
Francalacci et al. 2003	Peopling of Three Mediterranean Islands (Corsica, Sardinia, and Sicily) Inferred by Y-Chromosome Biallelic Variability; AMERICAN JOURNAL OF PHYSICAL ANTHROPOLOGY 121:270–279, (2003).
Grugni et al. 2012	Ancient Migratory Events in the Middle East: New Clues from the Ychromosome Variation of Modern Iranians. PLoS ONE 7(7): e41252, (2012).
Haber et al. 2012	Afghanistan’s ethnic groups share a Y-chromosomal heritage structured by historical events. PloS one, 7(3), e34288, (2012).
Hammer et al. 2006	Dual origins of the Japanese: common ground for hunter-gatherer and farmer Y chromosomes. Journal of human genetics, 51(1), 47-58, (2006).
Herrera et al. 2012	Neolithic patrilineal signals indicate that the Armenian plateau was repopulated by agriculturalists. European Journal of Human Genetics, 20(3), 313-320, (2012).
Hong et al. 2006	Y-chromosome haplogroup O3-M122 variation in East Asia and its implications for the peopling of Korea. Korean Journal of Genetics, (2006).
Huang et al. 2006	[Genetic polymorphism of 23 Y chromosome biallelic markers in Wuhan Han population]." Yi chuan= Hereditas/Zhongguo yi chuan xue hui bian ji 28(7) : 791-79, (2006).
Hudjashov et al. 2007	Revealing the prehistoric settlement of Australia by Y chromosome and mtDNA analysis. Proceedings of the National Academy of Sciences, 104(21), 8726-8730, (2007).
Hurles et al. 2005	The dual origin of the Malagasy in Island Southeast Asia and East Africa: evidence from maternal and paternal lineages. The American Journal of Human Genetics, 76(5), 894-901, (2005).
Juhasz et al. 2014	New clustering methods for population comparison on paternal lineages. Molecular Genetics and Genomics 290(2) : 767-784, (2014).
Karafet et al. 1999	Ancestral Asian source (s) of New World Y-chromosome founder haplotypes. The American Journal of Human Genetics, 64(3), 817-831, (1999).
Karafet et al. 2001	Paternal population history of East Asia: sources, patterns, and microevolutionary processes. The American Journal of Human Genetics, 69(3), 615-628, (2001).
Karafet et al. 2010	Major east–west division underlies Y chromosome stratification across Indonesia. Molecular biology and evolution, 27(8), 1833-1844, (2010).
Karlsson et al. 2006	Y-chromosome diversity in Sweden – A long-time perspective. European Journal of Human Genetics 14, 963–970, (2006).
Katoh et al. 2005	Genetic features of Mongolian ethnic groups revealed by Y-chromosomal analysis. Gene, 346, 63-70, (2005).
Kayser et al. 2008	The impact of the Austronesian expansion: evidence from mtDNA and Y chromosome diversity in the Admiralty Islands of Melanesia. Molecular biology and evolution, 25(7), 1362-1374, (2008).
Kharkov et al. 2005	Frequencies of Y chromosome binary haplogroups in Belarussians. Russian Journal of Genetics, 41(8), 928-931, (2005).
Kharkov et al. 2007	Gene pool differences between northern and southern Altaians inferred from the data on Y-chromosomal haplogroups. Russian Journal of Genetics, 43(5), 551-562, (2007).
Kim et al. 2007	Lack of association between Y-chromosomal haplogroups and prostate cancer in the Korean population. PLoS One, 2(1), e172, (2007).
Kim et al. 2010	Y chromosome homogeneity in the Korean population. International journal of legal medicine, 124(6), 653-657, (2010).
Kim et al. 2011	High frequencies of Y-chromosome haplogroup O2b-SRY465 lineages in Korea: a genetic perspective on the peopling of Korea. Investig Genet, 2(10), (2011).
Kivisild et al. 2003	The genetic heritage of the earliest settlers persists both in Indian tribal and caste populations. The American Journal of Human Genetics, 72(2), 313-332, (2003).
Kumar et al. 2007	Y-chromosome evidence suggests a common paternal heritage of Austro-Asiatic populations. BMC Evolutionary Biology, 7(1), 47, (2007).
Lacau et al. 2012	Afghanistan from a Y-chromosome perspective. European Journal of Human Genetics, 20(10), 1063-1070, (2012).
Lappalainen et al. 2006	Regional differences among the Finns: a Y-chromosomal perspective. Gene, 376(2), 207-215, (2006).
Lappalainen et al. 2008	Migration waves to the Baltic Sea region. Annals of human genetics, 72(3), 337-348, (2008).
Lell et al. 2002	The dual origin and Siberian affinities of Native American Y chromosomes. The American Journal of Human Genetics, 70(1), 192-206, (2002).
Li et al. 2003	客家人起源的遗传学探索. 遗传学报, 30(8), 1, (2003).
Li et al. 2007	分子人类学所见历史上闽越族群的消失. 广西民族大学学报 (哲学社会科学版), 29(2), 42-47, (2007).
Lin et al. 2007	Partial duplication at AZFc on the Y chromosome is a risk factor for impaired spermatogenesis in Han Chinese in Taiwan. Human mutation, 28(5), 486, (2007).
Luis et al. 2004	The Levant versus the Horn of Africa: evidence for bidirectional corridors of human migrations. The American Journal of Human Genetics, 74(3), 532-544, (2004).
Malyarchuk et al. 2010	Phylogeography of the Y‐chromosome haplogroup C in northern Eurasia. Annals of human genetics, 74(6), 539-546, (2010).
Marchani et al. 2008	Culture creates genetic structure in the Caucasus: autosomal, mitochondrial, and Y-chromosomal variation in Daghestan. BMC genetics, 9(1), 47, (2008).
Martinez-Cruz et al. 2012	Y-Chromosome Analysis in Individuals Bearing the Basarab Name of the First Dynasty of Wallachian Kings. PLoS ONE 7(7): e41803, (2012).
Mirabal et al. 2009	Y-Chromosome distribution within the geo-linguistic landscape of northwestern Russia. European Journal of Human Genetics 17, 1260–1273, (2009).
Nasidze et al. 2005	Genetic evidence for the Mongolian ancestry of Kalmyks. American journal of physical anthropology, 128(4), 846, (2005).
Nonaka et al. 2007	Y‐chromosomal Binary Haplogroups in the Japanese Population and their Relationship to 16 Y‐STR Polymorphisms. Annals of human genetics, 71(4), 480-495, (2007).
Pakendorf et al. 2006	Investigating the effects of prehistoric migrations in Siberia: genetic variation and the origins of Yakuts. Human genetics, 120(3), 334-353, (2006).
Park et al. 2012	Understanding the Y chromosome variation in Korea—relevance of combined haplogroup and haplotype analyses. International journal of legal medicine, 126(4), 589-599, (2012).
Passarino et al. 2002	Different genetic components in the Norwegian population revealed by the analysis of mtDNA and Y chromosome polymorphisms. European Journal of Human Genetics 10, 521 – 529, (2002).
Peng et al. 2014	Retrieving Y chromosomal haplogroup trees using GWAS data. European Journal of Human Genetics, 22(8), 1046-1050, (2014).
Ramos-Luis et al. 2009	Phylogeography of French male lineages; Forensic Science International: Genetics Supplement Series 2, 439–441, (2009).
Regueiro et al. 2006	Iran: Tricontinental Nexus for Y-Chromosome Driven Migration. Hum Hered; 61:132–143, (2006).
Rosser et al. 2000	Y-chromosomal diversity in Europe is clinal and influenced primarily by geography, rather than by language. The American Journal of Human Genetics, 67(6), 1526-1543, (2000)
Sahoo et al. 2006	A prehistory of Indian Y chromosomes: evaluating demic diffusion scenarios. Proceedings of the National Academy of Sciences of the United States of America, 103(4), 843-848, (2006).
Sengupta et al. 2006	Polarity and temporality of high-resolution y-chromosome distributions in India identify both indigenous and exogenous expansions and reveal minor genetic influence of Central Asian pastoralists. The American Journal of Human Genetics, 78(2), 202-221, (2006).
Shi et al. 2005	Y-chromosome evidence of southern origin of the East Asian–specific haplogroup O3-M122. The American Journal of Human Genetics, 77(3), 408-419, (2005).
Shi et al. 2008	Y chromosome evidence of earliest modern human settlement in East Asia and multiple origins of Tibetan and Japanese populations. BMC biology, 6(1), 45, (2008).
Shou et al. 2010	Y-chromosome distributions among populations in Northwest China identify significant contribution from Central Asian pastoralists and lesser influence of western Eurasians. Journal of human genetics, 55(5), 314-322, (2010).
Su et al. 1999	Y-Chromosome evidence for a northward migration of modern humans into Eastern Asia during the last Ice Age. The American Journal of Human Genetics, 65(6), 1718-1724, (1999).
Su et al. 2000a	Polynesian origins: insights from the Y chromosome. Proceedings of the National Academy of Sciences, 97(15), 8225-8228, (2000)
Su et al. 2000b	Y chromosome haplotypes reveal prehistorical migrations to the Himalayas. Human genetics, 107(6), 582-590, (2000).
Tajima et al. 2004	Genetic origins of the Ainu inferred from combined DNA analyses of maternal and paternal lineages. Journal of human genetics, 49(4), 187-193, (2004).
Tambets et al. 2004	The western and eastern roots of the Saami—the story of genetic “outliers” told by mitochondrial DNA and Y chromosomes. The American Journal of Human Genetics, 74(4), 661-682, (2004).
Thangaraj et al. 2003	Genetic affinities of the Andaman Islanders, a vanishing human population. Current Biology, 13(2), 86-93, (2003)
Trejaut et al. 2014	Taiwan Y-chromosomal DNA variation and its relationship with Island Southeast Asia. BMC genetics, 15(1), 77, (2014).
Turuspekov et al. 2012	The Kazakhstan DNA project hits first hundred Y-profiles for ethnic Kazakhs. The Russian Journal of Genetic Genealogy, 2(1), 69-84, (2012)
Underhill et al. 2000	Y chromosome sequence variation and the history of human populations. Nature genetics, 26(3), 358-361, (2000).
Varzari 2006	Population History of the Dniester-Carpathians: evidence from Alu insertion and Y-chromosome polymorphisms (Doctoral dissertation, lmu), (2006).
Völgyi et al. 2009	Hungarian population data for 11 Y-STR and 49 Y-SNP markers. Forensic Science International: Genetics, 3(2), e27-e28, (2009).
Wang et al. 2003	The origins and genetic structure of three co-resident Chinese Muslim populations: the Salar, Bo'an and Dongxiang. Human genetics, 113(3), 244-252, (2003).
Wells et al. 2001	The Eurasian heartland: a continental perspective on Y-chromosome diversity. Proceedings of the National Academy of Sciences, 98(18), 10244-10249, (2001).
Wen et al. 2004	Genetic evidence supports demic diffusion of Han culture. Nature, 431(7006), 302-305, (2004).
Wenbo et al. 2003	Y 染色体, 线粒体 DNA 多态性与云南宁蒗摩梭人的族源研究. 中国科学 生命科学 (中文版), 33(4), 375-384, (2003).
Xue et al. 2006	Male demography in East Asia: a north–south contrast in human population expansion times. Genetics, 172(4), 2431-2439, (2006).
Yan et al. 2011	An updated tree of Y-chromosome Haplogroup O and revised phylogenetic positions of mutations P164 and PK4. European Journal of Human Genetics, 19(9), 1013-1015, (2011).
Zalloua et al. 2008	Y-chromosomal diversity in Lebanon is structured by recent historical events. The American Journal of Human Genetics, 82(4), 873-882, (2008).
Zegura et al. 2003	High-Resolution SNPs and Microsatellite Haplotypes Point to a Single, Recent Entry of Native American Y Chromosomes into the Americas. Molecular Biology and Evolution, 164-175.	Zegura SL_2004	High-Resolution and Microsatellite Haplotypes Point to a Single, Recent Entry of Native American Y Chromosomes into the Americas	Zegura SL_2004	High-Resolution and Microsatellite Haplotypes Point to a Single, Recent Entry of Native American Y Chromosomes into the Americas	Zegura SL_2004	High-Resolution and Microsatellite Haplotypes Point to a Single, Recent Entry of Native American Y Chromosomes into the Americas	Zegura SL_2004	High-Resolution and Microsatellite Haplotypes Point to a Single, Recent Entry of Native American Y Chromosomes into the Americas	Zegura SL_2004	High-Resolution and Microsatellite Haplotypes Point to a Single, Recent Entry of Native American Y Chromosomes into the Americas	Zegura SL_2004	High-Resolution and Microsatellite Haplotypes Point to a Single, Recent Entry of Native American Y Chromosomes into the Americas	Zegura SL_2004	High-Resolution and Microsatellite Haplotypes Point to a Single, Recent Entry of Native American Y Chromosomes into the Americas	Zegura SL_2004	High-Resolution and Microsatellite Haplotypes Point to a Single, Recent Entry of Native American Y Chromosomes into the Americas	Zegura SL_2004	High-Resolution and Microsatellite Haplotypes Point to a Single, Recent Entry of Native American Y Chromosomes into the Americas	Zegura SL_2004	High-Resolution and Microsatellite Haplotypes Point to a Single, Recent Entry of Native American Y Chromosomes into the Americas	Zegura SL_2004	High-Resolution and Microsatellite Haplotypes Point to a Single, Recent Entry of Native American Y Chromosomes into the Americas	Zegura SL_2004	High-Resolution and Microsatellite Haplotypes Point to a Single, Recent Entry of Native American Y Chromosomes into the Americas	Zegura SL_2004	High-Resolution and Microsatellite Haplotypes Point to a Single, Recent Entry of Native American Y Chromosomes into the Americas	Zegura SL_2004	High-Resolution and Microsatellite Haplotypes Point to a Single, Recent Entry of Native American Y Chromosomes into the Americas	Zegura SL_2004	High-Resolution and Microsatellite Haplotypes Point to a Single, Recent Entry of Native American Y Chromosomes into the Americas	Zegura SL_2004	High-Resolution and Microsatellite Haplotypes Point to a Single, Recent Entry of Native American Y Chromosomes into the Americas	Zegura SL_2004	High-Resolution and Microsatellite Haplotypes Point to a Single, Recent Entry of Native American Y Chromosomes into the Americas	Zegura SL_2004	High-Resolution and Microsatellite Haplotypes Point to a Single, Recent Entry of Native American Y Chromosomes into the Americas	Zegura SL_2004	High-Resolution and Microsatellite Haplotypes Point to a Single, Recent Entry of Native American Y Chromosomes into the Americas	Zegura SL_2004	High-Resolution and Microsatellite Haplotypes Point to a Single, Recent Entry of Native American Y Chromosomes into the Americas	Zegura SL_2004	High-Resolution and Microsatellite Haplotypes Point to a Single, Recent Entry of Native American Y Chromosomes into the Americas	Zegura SL_2004	High-Resolution and Microsatellite Haplotypes Point to a Single, Recent Entry of Native American Y Chromosomes into the Americas	Zegura SL_2004	High-Resolution and Microsatellite Haplotypes Point to a Single, Recent Entry of Native American Y Chromosomes into the Americas	Zegura SL_2004	High-Resolution and Microsatellite Haplotypes Point to a Single, Recent Entry of Native American Y Chromosomes into the Americas
Zerjal et al. 2002	A genetic landscape reshaped by recent events: Y-chromosomal insights into central Asia. The American Journal of Human Genetics, 71(3), 466-482, (2002).
Zhang et al. 2009	Genetic relationships between Tuva population and the neighboring populations in the Altai Region of Xinjiang Uygur Autonomous Region. Yi chuan= Hereditas/Zhongguo yi chuan xue hui bian ji, 31(8), 818-824, (2009).
Zhong et al. 2010a	Global distribution of Y-chromosome haplogroup C reveals the prehistoric migration routes of African exodus and early settlement in East Asia. Journal of human genetics, 55(7), 428-435, (2010).
Zhong et al. 2010b	Extended Y chromosome investigation suggests postglacial migrations of modern humans into East Asia via the northern route. Molecular biology and evolution, 28(1), 717-727, (2010).
Zhou et al. 2007	Testing the hypothesis of an ancient Roman soldier origin of the Liqian people in northwest China: a Y-chromosome perspective. Journal of human genetics, 52(7), 584-591, (2007).
Zhou et al. 2008	Origin and evolution of two Yugur sub-clans in Northwest China: a case study in paternal genetic landscape. Annals of human biology, 35(2), 198-211, (2008).
[truncated: 206 more columns]
