# Supplementary material for: Genomic study of the Ket: a Paleo-Eskimo-related ethnic group with significant ancient North Eurasian ancestry
Source: Sci Rep. 2016 Feb 11;6:20768. doi: 10.1038/srep20768 (PMC4750364; doi:10.1038/srep20768)
Supplement: Supplementary File 10 [file srep20768-s11.xls]

## Sheet: Y-hg vs ADMIXTURE HumanOrigins
population	n	ABDF	A	B	D	E	C	F	G	H	I1	I2	I	J1	J2	J	K	L	T	N	O	Q	R1a	R1b	R2	R	other
	AFR1	-0.0210112	0.966971	-0.0193767	-0.0372532	0.575467	-0.0889082	-0.0495511	0.0588235	-0.0521701	-0.0570831	-0.0588468	-0.0800602	0.0134443	0.112754	0.233685	-0.0621238	0.0343334	0.557981	-0.0861359	-0.0825291	-0.0427583	-0.0665547	0.0218492	0.0125538	-0.0305764
	AFR1 p-value	N/A	N/A	N/A	N/A	N/A	N/A	N/A	N/A	N/A	N/A	N/A	N/A	N/A	N/A	N/A	N/A	N/A	N/A	N/A	N/A	N/A	N/A	N/A	N/A	N/A
	N*	1	1	0	0	1	0	0	1	0	0	0	1	0	1	1	0	0	1	0	0	0	1	1	1	1
	AFR2	-0.0252189	0.952223	-0.0176023	-0.0375529	0.565969	-0.0867791	-0.0616829	0.0446031	-0.054888	-0.0561918	-0.0639121	-0.0825354	-0.00237436	0.118142	0.228878	-0.066432	0.0706331	0.535023	-0.0846079	-0.0902292	-0.0433976	-0.053016	0.0217075	0.0344521	-0.01391
	AFR2 p-value	N/A	N/A	N/A	N/A	0.541699	N/A	N/A	1	N/A	N/A	N/A	1	N/A	0.912814	0.829252	N/A	1	1	N/A	N/A	N/A	0.960997	0.984041	1	0.989774
	N*	1	1	0	0	3	0	0	2	0	1	1	2	1	3	3	0	2	2	0	0	1	3	3	2	3
	AFR3	-0.0856008	0.491864	-0.0426747	-0.078684	0.479332	-0.175454	-0.113571	0.0815046	-0.0682235	-0.089005	0.0477279	-0.0458838	0.232796	0.326979	0.412108	-0.121129	0.271044	0.440979	-0.168145	-0.178028	-0.0622505	0.081034	0.083041	0.1613	0.14475
	AFR3 p-value	N/A	N/A	N/A	N/A	N/A	N/A	N/A	N/A	N/A	N/A	N/A	N/A	N/A	N/A	N/A	N/A	N/A	N/A	N/A	N/A	N/A	N/A	N/A	N/A	N/A
	N*	0	0	0	0	0	0	0	0	0	0	0	0	0	0	0	0	0	0	0	0	0	0	0	0	0
	OCE1	-0.0422013	-0.0180004	-0.0172037	-0.0325043	-0.0700804	0.126337	-0.0338572	-0.066216	-0.0546047	-0.0397565	-0.0666004	-0.0790732	-0.0529386	-0.106105	-0.105108	0.500109	-0.0617471	-0.0630175	-0.0744154	-0.0598479	-0.0445713	-0.126023	-0.0755401	-0.0508518	-0.146451
	OCE1 p-value	N/A	N/A	N/A	N/A	N/A	1	N/A	N/A	N/A	N/A	N/A	N/A	N/A	N/A	N/A	1	N/A	N/A	N/A	N/A	N/A	N/A	N/A	N/A	N/A
	N*	1	0	0	0	0	2	1	0	0	1	0	1	0	0	0	2	0	0	0	1	0	0	1	0	1
	OCE2	-0.0278361	-0.0119199	-0.0131292	-0.0248138	-0.0535601	0.254937	-0.0102427	-0.0545082	-0.023867	-0.0130292	-0.0543307	-0.0518889	-0.0401547	-0.0817449	-0.0801871	0.539256	-0.0500948	-0.0446126	-0.0636711	-0.034113	-0.0378378	-0.101702	-0.0426868	-0.0415396	-0.0756732
	OCE2 p-value	0.979533	N/A	N/A	1	N/A	0.728173	0.99247	N/A	0.982452	N/A	N/A	N/A	N/A	N/A	1	0.567505	N/A	N/A	N/A	0.974915	N/A	1	N/A	N/A	0.919698
	N*	3	0	0	2	0	4	3	0	3	1	0	1	0	1	2	3	1	0	1	3	1	2	1	0	4
	SAS1	0.901475	-0.0133629	-0.0149368	0.93754	-0.0553451	-0.0593053	-0.0130992	-0.0520164	-0.0252615	-0.0474246	-0.0559921	-0.0751754	-0.0435033	-0.081579	-0.0818116	-0.032874	-0.0506476	-0.0489573	-0.061474	-0.0386962	-0.0399734	-0.102062	-0.0732999	-0.0401054	-0.140302
	SAS1 p-value	0.0154222	N/A	N/A	0.018918	N/A	0.922041	0.99037	N/A	0.981427	N/A	N/A	N/A	N/A	N/A	1	0.975827	N/A	N/A	N/A	0.958951	1	1	N/A	N/A	0.850945
	N*	5	0	0	4	0	5	3	0	3	1	0	1	0	1	2	3	1	0	1	4	2	2	1	0	4
	SAS2	-0.00528852	-0.0485951	0.0203053	-0.0749706	-0.119947	-0.115378	0.246983	-0.0930285	0.591965	-0.142052	-0.168332	-0.225772	-0.0233503	0.288089	0.199731	-0.0789574	0.336164	-0.0048186	-0.183954	0.00630618	-0.0676936	0.203478	-0.171592	0.635846	0.189938
	SAS2 p-value	0.985038	N/A	N/A	0.885405	0.739627	0.658494	0.413211	0.796938	0.0142875	N/A	1	0.659336	0.94863	0.260043	0.425528	0.816548	0.217617	0.991704	0.608124	0.980799	0.825454	0.416694	0.573354	0.012753	0.421446
	N*	15	0	1	6	10	17	13	10	16	1	2	6	10	17	18	11	15	7	10	17	13	18	13	14	20
	SAS3	-0.0585248	-0.0280263	0.00733205	-0.0447991	-0.0623757	-0.0841226	-0.0519339	0.149937	0.50689	-0.0654643	-0.0759164	-0.102881	-0.00481992	0.0928674	0.0635891	-0.0647828	0.499613	-0.0281283	-0.0881139	-0.100943	-0.0366784	0.105932	-0.0748787	0.0933139	0.073479
	SAS3 p-value	0.863587	N/A	N/A	1	0.831723	0.783887	0.901781	0.564694	0.0359686	N/A	0.883964	0.790529	0.986914	0.680634	0.778343	0.888673	0.0237697	0.938133	0.773861	0.753845	0.892483	0.630039	0.767345	0.712122	0.732668
	N*	11	0	1	2	14	13	8	17	17	1	6	9	14	22	22	7	20	10	13	12	16	23	18	18	24
	SAS4	-0.207258	0.0297562	0.0253484	-0.191994	0.175199	-0.341729	-0.0920536	0.530418	0.100026	-0.0236645	-0.0216244	-0.0232125	0.470249	0.678346	0.709569	-0.120877	0.459645	0.343333	-0.224549	-0.466153	-0.105821	0.328563	0.0766612	0.360262	0.399468
	SAS4 p-value	0.308879	N/A	N/A	0.64462	0.33703	0.0688706	0.724719	0.000694311	0.65741	0.918799	0.914678	0.891488	0.0227206	4.915e-07	3.957e-08	0.654784	0.00899838	0.126009	0.163215	0.0277742	0.584524	0.0133168	0.616591	0.0900242	0.00186236
	N*	26	1	1	8	32	29	17	37	22	21	27	37	23	43	45	16	31	21	40	22	29	56	45	23	58
	SEU	-0.151503	0.350971	-0.0573314	-0.143725	0.68051	-0.315729	-0.0921938	0.342225	-0.1316	0.0998554	0.541087	0.412203	0.236381	0.39217	0.42867	-0.132752	-0.117239	0.560478	-0.23926	-0.357369	-0.160261	-0.105252	0.672971	-0.117731	0.362597
	SEU p-value	0.522911	1	N/A	0.8114	2.13968e-05	0.186059	0.763646	0.0406329	0.626141	0.683667	0.00491009	0.0167937	0.265102	0.0146409	0.00565264	0.679387	0.568011	0.00764635	0.194202	0.226669	0.498842	0.496363	1.67684e-06	0.641044	0.0131115
	N*	20	2	1	5	31	19	13	36	16	19	25	33	24	38	40	12	26	21	31	13	20	44	40	18	46
	NEU	-0.2165	-0.0849349	-0.047226	-0.172215	0.147297	-0.308453	-0.164116	-0.0623968	-0.168964	0.619349	0.486193	0.81308	-0.00824209	-0.081148	-0.0774412	-0.207125	-0.188515	-0.0317286	0.222605	-0.427313	-0.0668565	0.404484	0.517309	-0.177137	0.594804
	NEU p-value	0.332109	N/A	N/A	0.774228	0.420715	0.132488	0.54238	0.713592	0.50163	0.00189295	0.00837261	6.33597e-10	0.968783	0.609306	0.62147	0.475413	0.336064	0.891265	0.178726	0.0748947	0.74019	0.00261832	0.00026102	0.44149	1.53849e-06
	N*	22	1	1	5	32	25	16	37	18	22	28	37	25	42	43	14	28	21	38	18	27	53	45	21	55
	SIB1	-0.0998232	-0.0577613	-0.00607601	-0.0855993	-0.187086	0.224078	-0.0494242	-0.173002	-0.1514	-0.046602	-0.143101	-0.122916	-0.145865	-0.275474	-0.275248	-0.0371345	-0.162292	-0.17773	0.651089	-0.158708	0.407545	-0.137745	-0.200024	-0.138306	-0.282444
	SIB1 p-value	0.73336	N/A	N/A	0.869221	0.538567	0.315004	0.898715	0.570152	0.71728	0.911836	0.672842	0.615465	0.778021	0.337716	0.338131	0.908399	0.63142	0.73032	0.000114221	0.541831	0.0910974	0.520408	0.396689	0.763938	0.170264
	N*	14	0	1	6	13	22	9	13	8	8	11	19	6	14	14	12	11	6	29	17	18	24	20	7	25
	SIB2	0.0254289	-0.081109	0.0826509	0.0297609	-0.248906	0.694375	-0.00427945	-0.222277	-0.175199	-0.208505	-0.255746	-0.327509	-0.197553	-0.339957	-0.34288	0.182285	-0.199086	-0.243459	0.0942786	0.301435	-0.0329945	-0.259801	-0.317408	-0.174293	-0.455347
	SIB2 p-value	0.903881	N/A	N/A	0.922844	0.432225	1.72736e-05	0.986969	0.406236	0.583978	0.727058	0.501669	0.213039	0.665889	0.212104	0.161517	0.428093	0.493133	0.633537	0.61368	0.125592	0.878241	0.208764	0.197279	0.650702	0.0126689
	N*	25	0	1	13	12	30	17	16	12	5	9	16	7	15	18	21	14	6	31	27	24	25	18	9	29
	SIB3	-0.0702321	-0.0409025	0.0261047	-0.0536231	-0.0571307	-0.0103767	-0.059641	-0.0910696	-0.072953	-0.0762952	-0.0461705	-0.0876985	-0.0654391	-0.139564	-0.134544	-0.0170381	-0.0729585	-0.105304	0.0959342	-0.116353	0.466989	0.213817	-0.137146	-0.0571428	0.050668
	SIB3 p-value	0.803056	N/A	N/A	0.917972	0.845715	0.966318	0.861007	0.727557	0.830323	0.899731	0.898582	0.737305	0.866092	0.579865	0.593713	0.955789	0.803634	0.819604	0.655288	0.667007	0.0422552	0.303895	0.563501	0.882974	0.801676
	N*	15	0	1	6	14	19	11	17	11	5	10	17	9	18	18	13	14	7	24	16	19	25	20	9	27
	SEA	0.171679	-0.0697087	-0.00134636	0.120464	-0.235314	0.110303	0.207943	-0.218772	-0.0971291	-0.195748	-0.229777	-0.308739	-0.182187	-0.333922	-0.332895	0.00668072	-0.190618	-0.221123	-0.151482	0.960552	-0.122408	-0.360903	-0.291891	-0.166977	-0.524481
	SEA p-value	0.421751	N/A	N/A	0.667966	0.509032	0.583532	0.438	0.470347	0.775146	1	0.653476	0.380179	0.761244	0.261094	0.205111	0.977668	0.55065	0.764526	0.479201	1.10682e-16	0.627737	0.116256	0.353558	0.716143	0.00964823
	N*	24	0	1	15	10	27	16	13	11	2	6	10	5	13	16	20	12	4	24	28	18	20	12	7	23
	ESK1	-0.0106608	-0.0335917	-0.00959842	-0.0618567	-0.119124	0.161776	0.18366	-0.102736	-0.100801	-0.0304674	-0.108151	-0.0848062	-0.084036	-0.157961	-0.157115	-0.052843	-0.0930618	-0.109812	0.237236	-0.0933959	0.388708	-0.048678	-0.150235	-0.0681412	-0.163937
	ESK1 p-value	0.988692	N/A	N/A	N/A	1	0.787836	0.863709	0.924256	1	N/A	N/A	1	1	1	1	1	0.931425	N/A	0.601982	1	0.431146	0.936004	0.840354	1	0.785018
	N*	4	0	0	1	2	5	3	3	2	1	1	2	2	2	2	2	3	1	7	2	6	5	4	2	5
	ESK2	-0.0247902	-0.035877	-0.0186499	-0.0629158	-0.13761	0.382864	0.137176	-0.104616	-0.0971094	-0.0776955	-0.119147	-0.128499	-0.0992683	-0.188411	-0.187247	0.0780868	-0.113867	-0.125026	0.187923	-0.0997268	0.332529	-0.144264	-0.158065	-0.0948484	-0.245295
	ESK2 p-value	0.973705	N/A	N/A	N/A	1	0.268277	0.854277	0.922862	N/A	1	1	0.804184	N/A	1	1	0.897379	N/A	N/A	0.577519	0.847748	0.412909	0.780427	0.792677	N/A	0.589211
	N*	4	0	0	1	2	10	4	3	1	2	2	6	1	2	2	5	1	0	11	6	8	6	5	0	7
	NAM1	-0.153787	-0.0527764	0.160485	-0.140399	-0.13785	-0.0035486	-0.0713673	-0.0196401	0.040061	-0.028219	-0.170503	-0.109209	0.156277	0.222978	0.238883	-0.0249005	0.0853248	-0.0370068	0.00199554	-0.226879	0.280768	0.260589	-0.189497	0.159678	0.132772
	NAM1 p-value	N/A	N/A	N/A	N/A	N/A	N/A	N/A	N/A	N/A	N/A	N/A	N/A	N/A	N/A	N/A	N/A	N/A	N/A	N/A	N/A	N/A	N/A	N/A	N/A	N/A
	N*	0	0	0	0	0	0	0	0	0	0	0	0	0	0	0	0	0	0	0	0	0	0	0	0	0
	NAM2	-0.123787	-0.0518204	0.193744	-0.113028	-0.141334	0.0153244	-0.064196	-0.166427	0.00397708	-0.0492735	-0.176166	-0.10385	0.0464826	0.00399618	0.0252866	-0.0703879	0.0151185	-0.0874084	0.191931	-0.20369	0.336138	0.3504	-0.226209	0.0398361	0.115097
	NAM2 p-value	N/A	N/A	N/A	N/A	N/A	N/A	N/A	N/A	N/A	N/A	N/A	N/A	N/A	N/A	N/A	N/A	N/A	N/A	N/A	N/A	N/A	N/A	N/A	N/A	N/A
	N*	0	0	0	0	0	0	0	0	0	0	0	0	0	0	0	0	0	0	0	0	0	0	0	0	0
	NAM3	-0.1785	-0.073874	0.00511041	-0.153241	-0.12755	-0.0991444	-0.102236	0.104344	0.0214085	-0.106873	-0.132211	-0.152998	0.120065	0.162041	0.166605	-0.0798105	0.148845	-0.0427364	-0.0791798	-0.301222	0.707098	0.200733	-0.0978106	0.216548	0.134833
	NAM3 p-value	N/A	N/A	N/A	N/A	N/A	N/A	N/A	N/A	N/A	N/A	N/A	N/A	N/A	N/A	N/A	N/A	N/A	N/A	N/A	N/A	1	N/A	N/A	N/A	N/A
	N*	0	0	0	0	0	1	0	0	0	1	1	1	0	0	0	0	0	0	1	0	2	1	1	0	1
	SAM1	-0.154378	-0.093192	0.0145638	-0.118618	-0.0848893	-0.129535	-0.135733	0.00258966	-0.12177	0.218608	-0.0691891	0.125803	0.0835572	-0.101312	-0.0485279	-0.0761201	-0.0469225	-0.0569015	0.345279	-0.247748	0.432587	0.144455	-0.105299	-0.0251319	0.0244833
	SAM1 p-value	N/A	N/A	N/A	N/A	N/A	N/A	N/A	N/A	N/A	N/A	N/A	N/A	N/A	N/A	N/A	N/A	N/A	N/A	N/A	N/A	N/A	N/A	N/A	N/A	N/A
	N*	0	0	0	0	0	0	0	0	0	0	0	0	0	0	0	0	0	0	0	0	0	0	0	0	0
	SAM2	-0.125841	-0.130143	0.058278	-0.124194	-0.220413	-0.0181811	-0.00956796	-0.0308643	0.0349062	-0.134246	-0.150335	-0.183358	0.135297	0.11918	0.138096	-0.068378	0.0758079	-0.118451	-0.0581073	-0.127845	0.558676	0.211669	-0.206553	0.105649	0.0481181
	SAM2 p-value	N/A	N/A	N/A	N/A	N/A	N/A	N/A	N/A	N/A	N/A	N/A	N/A	N/A	N/A	N/A	N/A	N/A	N/A	N/A	N/A	N/A	N/A	N/A	N/A	N/A
	N*	0	0	0	0	0	0	0	0	0	0	0	0	0	0	0	0	0	0	0	0	0	0	0	0	0
	SAM3	-0.113525	-0.0626169	-0.0146877	-0.0969316	-0.179907	-0.0130445	-0.0628152	-0.0986833	0.0384615	0.0483383	-0.154741	-0.0841628	-0.084281	-0.0785357	-0.0951744	-0.0900877	0.031011	-0.124542	0.278878	-0.196087	0.444873	0.121907	-0.151005	0.156652	0.0295637
	SAM3 p-value	N/A	N/A	N/A	N/A	N/A	N/A	N/A	N/A	N/A	N/A	N/A	N/A	N/A	N/A	N/A	N/A	N/A	N/A	1	N/A	1	1	1	N/A	1
	N*	0	0	0	0	0	1	0	0	0	0	0	0	0	0	0	0	0	0	2	0	2	2	2	0	2			average values of admixture components in populations, Ket genomes + HumanOrigins dataset, K=23
	* haplogroup frequency >0.1%, ADMIXTURE component >1%																											reference	AFR1	AFR2	AFR3	OCE1	OCE2	SAS1	SAS2	SAS3	SAS4	SEU	NEU	SIB1	SIB2	SIB3	SEA	ESK1	ESK2	NAM1	NAM2	NAM3	SAM1
Abkhasian	58	0	0	0	0	1.7	0	0	56.9	0	0	0	0	0	13.8	13.8	0	3.4	1.7	0	0	0	10.3	12.1	0	22.4	0.1	Balanovsky et al. 2011	0.000589111	0.00185889	0.000161667	0.000242444	0.000122222	0.00267089	1e-05	0.00878333	0.599998	0.274266	0.083026	0.00341756	0.00598233	0.00648944	0.000270889	0.002306	0.00220989	0.000924889	0.00133311	0.000550667	0.00311656
Albanian	119	0	0	0	0	32.7681	0	0	1.69244	0	4.1916	15.142	19.3336	5.0521	17.6412	22.6933	0	0	0	0	0	0	5.06639	18.5227	0	23.5891	0	Balanovsky et al. 2011	0.000215333	0.000923167	0.000472	0.000426333	0.00180083	0.00378283	1e-05	0.00173033	0.249933	0.411386	0.31977	0.0004625	1.01667e-05	0.0016845	1.01667e-05	0.002583	0.000206167	0.000422333	0.0017015	0.0005275	0.001763
Altaian	512	4.49219	0	0	3.51562	0	16.0156	0.976562	0.390625	0	0.195312	0.195312	0.78125	0	1.5625	2.34375	1.36719	0	0	8.59375	2.34375	11.3281	35.7422	0.195312	0	45.7031	6.64062	Karafet et al. 2001, Derenko et al. 2006a, Derenko et al. 2006b, Derenko et al. 2007, Hammer et al. 2006, Kharkov et al. 2007, Malyarchuk et al. 2010, Dulik et al. 2012	1e-05	1e-05	1e-05	1.14286e-05	0.00148786	0.00180114	0.00665243	0.00335771	0.0834823	0.0119147	0.0747986	0.168009	0.296111	0.201675	0.102209	0.00912914	0.0156769	0.00792314	0.00590243	0.00198086	0.000572
Armenian	413	0	0	0	0	5.1	0	0	9.4	0	0	3.1	3.1	10.7	25.4	36.1	0	1.9	8.5	0.2	0	0.2	1.7	29.1	4.6	35.4	0	Herrera et al. 2011	0.0001475	1e-05	1e-05	0.0003945	0.003643	0.0023582	0.0090588	0.0145301	0.512323	0.398766	0.0514044	0.0006263	0.0005748	7.32e-05	0.0002189	0.0009608	1e-05	0.0010158	0.0004515	0.0012606	0.0015012
Australian	46	0	0	0	0	0	54.3478	0	0	0	2.17391	0	2.17391	0	0	0	30.4348	0	0	0	0	0	0	4.34783	0	13.0435	0	Underhill et al. 2000, Hammer et al. 2006, Hudjashov et al. 2007,	1.2e-05	1e-05	1e-05	0.477591	0.42494	0.016977	0.0803003	1e-05	1.03333e-05	1e-05	1e-05	1e-05	1e-05	1e-05	1e-05	1e-05	1e-05	1e-05	1e-05	1e-05	1e-05
Balkar	38	0	0	0	0	2.6	0	0	28.9	2.6	0	2.6	2.6	0	23.7	23.7	0	5.3	0	0	0	0	13.2	13.2	7.9	34.3	0	Battaglia et al. 2008	1e-05	1e-05	1e-05	0.00129	0.0001113	0.0027326	0.0015112	0.0113859	0.509589	0.213637	0.167766	0.0143334	0.0252665	0.0107678	0.0197155	0.0016903	0.0051108	0.0008413	0.0005546	0.0054427	0.0034629
Balochi	38	0	0	0	0	7.89474	0	0	0	2.63158	0	0	0	5.26316	5.26316	10.5263	0	39.4737	0	0	2.63158	0	18.4211	5.26316	13.1579	36.8421	0	Haber et al. 2012, Di Cristofaro et al. 2013	0.00137575	0.00741215	0.00052165	0.0006274	0.0008912	0.00072065	0.235885	0.0333477	0.622558	0.0243993	0.0549777	0.00017155	0.0013738	0.00200995	0.0009469	0.0011358	0.00141505	0.0017454	0.00059615	0.0038844	0.00225515
Basque	835	0	0	0	0	3.1	0	0	0.7	0	1.4	8.9	10.3	0.7	2.6	3.3	0	0	0.6	0.359281	0	0	0.5	81.1	0	81.6	0.0407186	Martinez-Cruz et al. 2012	1e-05	1.0069e-05	0.000120724	6.78621e-05	1.1e-05	0.000128069	0.00106217	0.00851683	0.000819414	0.491388	0.496422	4.52759e-05	1e-05	1e-05	1e-05	0.000128	1e-05	0.000136724	1e-05	0.000322724	0.000333655
Belarusian	68	0	0	0	0	0	0	0	1.47059	0	0	17.6471	25	0	4.41176	4.41176	0	0	0	8.82353	0	1.47059	45.5882	4.41176	0	50	8.82353	Kharkov et al. 2005	1e-05	1e-05	1e-05	0.0002531	0.0021863	0.000702	0.0011062	0.0020196	0.219384	0.136362	0.617073	0.0068896	0.0022251	0.0004349	0.001282	0.0015698	0.0013283	0.0006569	0.0010967	0.0029404	0.0006978
Brahui	25	0	0	0	0	0	4	0	16	4	0	0	0	12	16	28	0	8	0	0	4	0	24	0	12	36	0	Di Cristofaro et al. 2013	0.00150133	0.00755886	0.00160795	0.000873619	0.00113024	0.00033519	0.229085	0.0329021	0.640676	0.0191604	0.0502921	0.000580381	2.50476e-05	0.00417567	1e-05	0.000187952	0.000938429	0.00114876	0.00181824	0.00224114	0.00140648
Bulgarian	97	0	0	0	0	21.6	0	0	2.1	1	3.1	31.9	35	0	6.1	6.1	0	0	2.1	1	0	0	16.5	14.4	0	30.9	0.2	Martinez-Cruz et al. 2012	0.0002492	1e-05	0.0004755	0.0008236	0.0008682	0.0009443	8.33e-05	0.0067024	0.252514	0.336428	0.385978	0.0022417	0.0011397	0.002674	0.0023305	0.000177	0.0011833	0.0021186	4.08e-05	0.0007608	0.0013495
Burusho	117	0.854701	0	0	0	0	7.69231	0.854701	1.7094	5.98291	0	0	0	0	6.83761	7.69231	0.854701	16.2393	0	0	3.4188	1.7094	24.7863	0	18.8034	52.9915	0.854701	Fisarat et al. 2007, Di Cristofaro et al. 2013	1e-05	1.00435e-05	1.00435e-05	0.00147739	0.000729913	0.000732087	0.296572	0.0766242	0.398752	0.000520913	0.0853681	0.00440639	0.0254823	0.0475551	0.0316891	0.00313143	0.00417035	0.00566396	0.00212339	0.00368283	0.00147604
Cambodian	34	11.7647	0	0	2.94118	0	2.94118	8.82353	0	2.94118	0	0	0	0	0	0	8.82353	0	0	2.94118	64.7059	0	2.94118	0	0	2.94118	2.94118	Su et al. 1999, Shi et al. 2005, Sengupta et al. 2006	0.000810125	1e-05	0.000164375	0.00666062	0.0161716	0.0329464	0.120381	0.0034355	0.0127285	0.00771425	0.0046	0.00773163	0.00860013	1e-05	0.767309	0.000461125	0.00432325	0.002239	0.00208462	0.000686875	1e-05
Chechen	330	0	0	0	0	0	0	0	5.53333	0	0	0.357576	0.357576	20.9152	56.9455	77.8606	0	7.08485	0	0.606061	0	3.10909	4.09091	1.71515	0	5.80606	0	Balanovsky et al. 2011	8.03333e-05	1e-05	9.17778e-05	0.000746111	0.000119111	0.00127611	0.00209844	0.0171048	0.557775	0.176983	0.190552	0.00471233	0.00554467	0.0150046	0.00288289	0.00269989	0.002354	0.00843389	0.00205	0.00401111	0.000343
Chuvash	60	0	0	0	0	0	1.66667	0	0	0	0	0	15	0	0	0	0	0	0	36.6667	0	0	41.6667	5	0	46.6667	0	Tambets et al. 2004	1e-05	1e-05	1.01e-05	0.0011317	1e-05	0.0022007	0.0029191	0.0052537	0.224503	0.0414704	0.462577	0.128953	0.050619	0.0330419	0.0048696	0.0061638	0.0193101	0.0024083	0.0029092	0.0029145	0.004309
Czech	75	0	0	0	0	0	0	0	4	0	9.3	1.3	10.6	0	5.3	5.3	0	0	1.3	2.7	0	0	41.3	34.6	0	75.9	0.2	Battaglia et al. 2008	1e-05	1e-05	1e-05	0.0004821	0.0005334	1e-05	0.0007272	0.0013994	0.210297	0.223367	0.553384	0.0015007	1e-05	0.0015307	1e-05	0.0011494	0.0005471	0.000799	0.0015801	0.0006716	0.0003951
Dai	62	14.5161	0	0	14.5161	0	4.83871	0	0	0	0	0	0	0	0	0	0	0	0	0	79.0323	1.6129	0	0	0	0	0	Shi et al. 2005, Sengupta et al. 2006, Shi et al. 2008, Zhong et al. 2010a, Zhong et al. 2010b	1e-05	1e-05	1e-05	0.0016301	0.0075296	0.0111556	0.0078203	1e-05	1e-05	1e-05	1e-05	0.0073016	0.0089133	1e-05	0.943702	0.001146	0.0061886	0.0007143	0.0006222	1e-05	0.0017863
Daur	46	2.17391	0	0	2.17391	0	30.4348	0	0	0	0	0	0	0	0	0	0	0	0	8.69565	52.1739	0	0	0	0	0	6.52174	Sengupta et al. 2006, Xue et al. 2006, Shi et al. 2008	1e-05	1e-05	1e-05	0.000884222	0.000658778	0.000672778	1e-05	0.000193111	0.0103272	0.00264789	0.00671744	0.0938591	0.507881	0.0297517	0.323991	0.0108344	0.00412067	0.000510556	0.00149778	0.00126111	0.00158144
Egyptian	157	3.18471	3.18471	0	0	35.6688	0	0	8.28025	0	0	0	0.636943	0	10.828	29.9363	0	0	7.64331	0	0	0	3.18471	8.28025	0.636943	14.0127	0.636943	Luis et al. 2004, Cruciani et al. 2010	0.0224327	0.130361	0.00246172	0.00273667	0.00284756	0.00446794	0.00471339	0.000277889	0.28309	0.52826	0.00490833	0.00148128	0.00145372	0.000461611	0.00158422	0.00192094	0.0023325	0.00131483	0.001224	0.000897722	0.000426056
English	817	0	0	0	0	2.9	0	0	0.8	0	12.3	5.1	17.4	0.1	2.3	2.4	0	0	0.1	0	0	0	4.2	70.8	0	75	1.4	Capelli et al. 2003	1e-05	1e-05	1e-05	6.99e-05	1e-05	1.01e-05	0.0004293	0.0088651	0.171167	0.267747	0.545901	1e-05	1e-05	0.0009766	1e-05	0.0002808	1e-05	0.000788	0.000369	0.0023364	0.0001087
Estonian	209	0	0	0	0	3	0	0	1	0	15.3	3.4	18.7	0	1	1	1	1	1	30.6	0	0	33.5	9.1	0	42.6	0.1	Rosser et al. 2000, Tambets et al. 2004	1e-05	1e-05	1e-05	0.0006698	0.0003726	0.0004224	1e-05	0.0028005	0.199785	0.0836215	0.684528	0.017115	0.0004382	1.18e-05	0.0006942	0.000612	0.0021516	0.0010117	0.0016501	1e-05	0.0015937
Even	88	0	0	0	0	0	89.7727	0	0	0	0	0	1.13636	0	0	0	0	0	0	5.68182	0	1.13636	0	0	0	2.27273	0	Hammer et al. 2006, Derenko et al. 2007, Malyarchuk et al. 2010, Duggan et al. 2013	1e-05	1e-05	1e-05	0.000521	0.0016796	0.0013451	0.00103	0.001436	0.0626608	0.0329833	0.173191	0.355371	0.304994	0.0185166	0.0042819	0.0055752	0.0286435	0.0027741	0.0007812	0.0001197	0.0014466
Finnish	535	0.373832	0	0	0	0	0.186916	0.373832	0	0	28.0374	0.934579	28.972	0	0	0	0	0	0	58.8785	0	0.186916	7.1028	3.73832	0	11.028	0.373832	Lappalainen et al. 2006, Lappalainen et al. 2008	1e-05	1e-05	1e-05	1e-05	0.000112429	0.00107471	0.00168986	0.00297857	0.181444	0.0863737	0.638307	0.0602333	0.000137857	0.00584329	0.00110214	0.00628386	0.00501329	0.000152857	0.00299714	0.00251486	0.000991143
French	360	0.3	0	0	0	14.4	0	0	6.4	0	4.1	3.7	7.8	2	6.7	8.7	0	0.3	1.4	0.3	0	0	3	57	0.6	60.6	0	Ramos-Luis et al. 2010	0.000109094	0.000464719	0.00025425	0.000455344	0.000255125	0.000710687	0.00152534	0.00648609	0.127424	0.368119	0.48813	0.000162344	0.000191844	0.000814125	0.000235969	0.000100906	0.000187844	0.000549375	0.000183875	0.00160066	0.000987312
Georgian	66	0	0	0	0	3	0	0	31.8	0	1.5	0	1.5	4.5	31.8	36.3	0	1.5	1.5	0	0	0	10.6	9.1	4.5	24.2	0.2	Battaglia et al. 2009	1e-05	1e-05	1e-05	0.0007352	0.0020241	0.002878	1e-05	0.009308	0.602233	0.299884	0.0737014	3.71e-05	0.0020061	0.0002454	0.0008232	0.0010541	1.1e-05	0.0004622	0.0003936	0.0024422	0.000636
Greek	149	0	0	0	0	22.2208	0.679195	0	2.72617	0	4.72483	12.7262	17.451	2.04698	18.1752	20.2221	0	0.679195	3.34362	0	0	0	14.7698	17.4577	0	32.2275	0.450336	Battaglia et al. 2009	0.00011985	7.05e-05	0.0003043	0.00080805	0.00111885	0.00163895	0.0021636	0.00456105	0.27749	0.418401	0.283914	0.0017275	0.00014625	0.00100675	0.00044185	0.0005168	0.00044345	0.0007207	0.0008116	0.0002973	0.0020989
Han	6993	2.9601	0	0	1.7446	0.0715001	9.08051	1.2155	0.1001	0	0	0	0	0.0429	0.0858001	0.2002	4.9049	0.0143	0	3.3319	74.6175	1.7875	0.3432	0.1001	0.0572001	0.686401	2.2451	Su et al. 1999, Underhill et al. 2000, Su et al. 2000b, Karafet et al. 2001, Li et al. 2003, Wen et al. 2004, Tajima et al. 2004, Hurles et al. 2005, Katoh et al. 2005, Shi et al. 2005, Black et al. 2006, Hammer et al. 2006, Hong et al. 2006, Huang et al. 2006, Sengupta et al. 2006, Xue et al. 2006, Li et al. 2007, Lin et al. 2007, Zhou et al. 2007, Kayser et al. 2008, Shi et al. 2008, Karafet et…	1e-05	1e-05	1e-05	9.27209e-05	0.000726698	0.000590721	0.000173791	0.00152079	0.000820442	0.000365698	0.000530302	0.00226021	0.225754	0.00483295	0.757317	0.000756279	0.00065993	0.000627953	0.00118937	0.000366791	0.000688256
Hazara	239	1.25523	0	1.25523	0	7.11297	35.9833	0	5.02092	8.3682	0	2.09205	2.92887	0	15.4812	15.4812	0	2.92887	0	0.41841	2.09205	4.1841	7.53138	5.85774	0.41841	13.8075	0.41841	Karafet et al. 1999, Haber et al. 2012, Di Cristofaro et al. 2013	4.04286e-05	0.000317714	1e-05	0.000739429	0.00133107	0.000674643	0.0823153	0.0309577	0.243536	0.0331561	0.0926312	0.0607245	0.231497	0.0542995	0.142907	0.00354371	0.00496079	0.00479607	0.00412607	0.00216479	0.00200557
Hezhen	51	0	0	0	0	0	31.3725	0	0	0	0	0	0	0	0	0	0	0	0	15.6863	50.9804	0	0	0	0	0	1.96078	Sengupta et al. 2006, Xue et al. 2006	1e-05	1e-05	1e-05	0.000411429	0.000950857	1e-05	0.00195343	0.00378571	0.001649	1e-05	0.00138971	0.104432	0.529321	0.00860471	0.304948	0.00432314	0.0268996	0.00669029	0.00124843	0.001086	0.00101414
Hungarian	215	0	0	0	0	6	0	0	4.2	5.1	7.9	20.5	28.4	3.7	6.5	10.2	0	0	0	0.5	0	0	25.6	19.5	0.5	45.6	0	Völgyi et al. 2009	1e-05	1e-05	1e-05	0.0003307	0.0008278	0.0004804	0.00049265	0.00517075	0.214433	0.249143	0.511547	0.0041804	0.0019331	0.00142805	0.0007324	0.0004707	0.00123135	0.0021491	0.0015492	0.0010202	0.0020639
Iberian	584	0.3	0	0	0	11.8	0.2	0	4.3	0	3.1	6	9.1	2.4	7.9	10.3	0	0.7	2.7	0.2	0	0.5	1.9	57.4	0	59.3	0.6	Flores et al. 2004	0.00116947	0.00888308	0.000673377	0.000288302	0.000257321	0.00117523	0.00256175	0.00745423	0.100537	0.45677	0.412289	0.000142811	0.000440302	0.00173042	0.000106113	0.000383094	0.000140509	0.00092383	0.000465717	0.00181621	0.00062266
Iranian	310	1.93935	0	0	0	6.41742	0.665161	0	12.8635	1.94129	0	0	0	9.65258	24.0803	33.7329	1.60871	4.8	4.19194	1.29419	0.985806	4.19129	15.4516	7.42129	2.2371	25.11	0.258387	Regueiro et al. 2006, Grugni et al. 2012	0.0012045	0.00640588	0.00218488	0.001352	0.00129287	0.00272825	0.0647991	0.0418964	0.510163	0.269863	0.0592769	0.00410488	0.00348588	0.008864	0.00477913	0.00066875	0.00237012	0.00388725	0.00335712	0.00268863	0.00304925
Japanese	1141	30.3243	0	0	30.3243	0	8.58896	0	0	0	0	0	0.0876424	0	0	0	0.613497	0	0	0.964067	52.8484	0.175285	0	0.0876424	0	0.175285	6.22261	Su et al. 1999, Underhill et al. 2000, Tajima et al. 2004, Katoh et al. 2005, Hammer et al. 2006, Hong et al. 2006, Sengupta et al. 2006, Xue et al. 2006, Nonaka et al. 2007, Shi et al. 2008, Kim et al. 2011	1.01034e-05	1.0069e-05	1e-05	0.000664483	0.000668655	0.0024299	0.000468586	1e-05	1e-05	1e-05	1e-05	1e-05	0.461441	1e-05	0.526575	0.000597793	0.00124272	0.000468517	0.00253569	3.01034e-05	0.00150207
Kalash	64	0	0	0	0	0	0	0	18.75	20.3125	0	0	0	0	9.375	9.375	0	25	0	0	0	0	18.75	0	1.5625	26.5625	0	Fisarat et al. 2007, Di Cristofaro et al. 2013	1.00556e-05	1e-05	1e-05	1e-05	1e-05	1.15e-05	0.00696644	0.973739	0.0128387	1e-05	0.0056215	1e-05	1e-05	1e-05	1e-05	1e-05	1e-05	0.000192	0.000344222	7.72778e-05	1e-05
Kalmyk	226	2.21239	0	0	0	0	73.4513	2.21239	0.442478	0	0	0	0	0	0	0	7.07965	0.442478	0	2.21239	0	0	1.76991	0	2.65487	5.30973	8.84956	Nasidze et al. 2005, Derenko et al. 2006a, Derenko et al. 2006b, Derenko et al. 2007, Malyarchuk et al. 2010	1.01e-05	1e-05	1e-05	0.0009138	0.0019079	0.0005045	0.0005676	0.0042623	0.0767791	0.0102425	0.0619963	0.137913	0.421367	0.0779931	0.172807	0.0107635	0.0070178	0.0007347	0.0031468	0.0059445	0.0021813
Ket (this study)	20	0	0	0	0	0	0	0	0	0	5	5	10	0	0	0	0	0	0	0	0	90	0	0	0	0	0	this study	1e-05	1e-05	1e-05	0.005878	0.000575	1e-05	0.002695	1e-05	0.074219	1e-05	0.192811	0.444967	0.010489	0.164799	1e-05	0.013893	0.0435665	0.0038835	0.003338	0.012699	0.009584
Kharia	83	15.6627	0	0	0	0	2.40964	15.6627	0	21.6867	0	0	0	0	4.81928	4.81928	0	0	0	0	48.1928	0	0	0	0	6.0241	1.20482	Sahoo et al. 2006, Kumar et al. 2007, Chaubey et al. 2011	1e-05	1e-05	1e-05	0.00585392	0.0170613	0.0352812	0.715046	1e-05	1e-05	0.00048125	1e-05	0.00169192	1e-05	1e-05	0.222688	1e-05	5.23333e-05	3.31667e-05	1.01667e-05	0.000427833	0.000396583
Kinh	15	6.66667	0	0	0	0	0	6.66667	0	0	0	0	0	0	0	0	0	0	0	0	93.3333	0	0	0	0	0	0	Cai et al.2011	1e-05	1e-05	1e-05	0.00324688	0.00507038	0.009273	0.0286351	0.00136688	1.0875e-05	0.00228887	0.0014245	0.00271737	0.0520259	1e-05	0.88317	0.001976	0.0056845	0.000234125	0.00027525	5.5875e-05	0.00053175
Korean	2693	1.8938	0	0	1.7824	0	13.2195	0.1114	0	0	0	0	0	0.0371333	0	0.1114	3.52766	0.1114	0	2.228	75.6034	0.779799	0.0371333	0	0	0.2228	2.30227	Su et al. 1999, Karafet et al. 2001, Wells et al. 2001, Katoh et al. 2005, Derenko et al. 2006a, Derenko et al. 2006b, Derenko et al. 2007, Hammer et al. 2006, Hong et al. 2006, Xue et al. 2006, Kim et al. 2007, Kayser et al. 2008, Shi et al. 2008, Kim et al. 2010, Malyarchuk et al. 2010, Zhong et al. 2010a, Zhong et al. 2010b, Kim et al. 2011, Park et al. 2012	1e-05	1e-05	1e-05	1e-05	1e-05	1e-05	1e-05	1e-05	1e-05	1e-05	1e-05	0.000799167	0.411548	1e-05	0.582311	0.00341383	1e-05	0.0001205	0.0007315	1.03333e-05	0.000326667
Kumyk	10	20	0	0	0	0	0	20	10	20	0	0	0	0	10	10	20	0	0	0	0	0	0	0	0	20	0	Marchani et al. 2008	1e-05	1e-05	1e-05	0.0021035	0.00159787	0.00276487	0.0097105	0.0164129	0.509823	0.211119	0.179444	0.00478487	0.0219978	0.0111691	0.00830187	0.00124712	0.00800337	0.00139087	0.0017465	0.00259962	0.00158225
Kyrgyz	419	0.238663	0	0	0	0.477327	17.8998	0.238663	0.954654	0.477327	0	0	0.238663	0.954654	2.6253	4.05728	0.71599	1.19332	0	3.81862	6.68258	0.71599	57.7566	2.6253	0	61.3365	1.19332	Karafet et al. 2001, Wells et al. 2001, Zerjal et al. 2002, Shou et al. 2010, Zhong et al. 2010a, Zhong et al. 2010b, Di Cristofaro et al. 2013	1e-05	1e-05	1e-05	0.000456889	0.000904333	0.00177022	0.0160638	0.010604	0.131883	0.0323832	0.100673	0.112669	0.322546	0.0767178	0.152356	0.0110372	0.0111784	0.00379878	0.00269978	0.00559678	0.00209878
Lezgin	81	0	0	0	0	1.2	0	0	13.5	0	0	0	0	44.4	2.5	46.9	0	1.2	2.5	1.2	0	0	3.7	29.6	0	33.3	0.2	Balanovsky et al. 2011	7.61111e-05	0.000588556	0.000525667	0.000969333	0.00147144	0.000504111	0.00704478	0.0273304	0.555514	0.155264	0.204897	0.00124567	0.000688556	0.0220982	0.000842667	0.00143244	0.00170522	0.00297089	0.00255478	0.00353433	0.00455511
Lithuanian	164	1.82927	0	0	0	0	0	1.82927	0	0	4.87805	6.70732	11.5854	0	0	1.82927	0	0	0	43.9024	0	0	34.1463	4.87805	0	39.0244	1.82927	Lappalainen et al. 2008	1e-05	1e-05	1e-05	1.49e-05	0.0009794	1e-05	1e-05	0.0010284	0.205409	0.0880358	0.695655	0.0024788	1e-05	1.04e-05	1e-05	0.0021051	0.0007137	0.0014893	0.0002001	1e-05	0.0016537
Lodha	71	1.40845	0	0	0	0	1.40845	1.40845	0	18.3099	0	0	0	0	30.9859	30.9859	0	0	2.8169	0	5.6338	0	1.40845	0	38.0282	39.4366	0	Sahoo et al. 2006, Sengupta et al. 2006, Kumar et al. 2007	1e-05	1e-05	1e-05	0.00115762	0.000786769	0.00430385	0.668245	0.0476559	0.224234	0.000729923	0.0241705	0.000933077	0.00125577	0.004923	0.00170123	0.00261277	0.00111008	0.00415754	0.00197862	0.00412892	0.00118715
Makrani	40	0	0	0	0	5	0	0	0	0	0	0	0	0	25	25	0	20	0	0	0	5	27.5	5	10	45	0	Sengupta et al. 2006, Di Cristofaro et al. 2013	0.00215555	0.0295547	0.00256885	0.00074195	0.00077945	0.0002742	0.198184	0.0372002	0.629428	0.0562073	0.0323513	0.0007186	1e-05	0.0012716	1e-05	0.0005303	0.00015445	0.00045215	0.0012361	0.0027394	0.0014278
Mansi	57	0	0	0	0	0	0	0	0	0	0	0	0	0	0	0	0	0	0	87.7	0	1.8	3.5	7	0	10.5	0	Juhasz et al. 2014	1e-05	1e-05	1e-05	0.00142762	0.000944375	0.0022855	0.00140312	0.0109827	0.0992279	1e-05	0.295716	0.353331	0.0126331	0.121762	0.000308875	0.0221626	0.0460523	0.002559	0.00513762	0.00218925	0.00824187
Miao	58	8.62069	0	0	8.62069	0	5.17241	0	0	0	0	0	0	0	0	0	0	0	0	0	86.2069	0	0	0	0	0	0	Karafet et al. 2010	1e-05	1e-05	1e-05	0.0002226	0.0012984	0.0004728	1e-05	1e-05	1e-05	1e-05	1e-05	0.0012821	0.163812	1e-05	0.827733	0.0010501	0.0003993	8.97e-05	0.0007051	0.0010022	0.0007052
Mongolian	134	0.7	0	0	0	0.7	56.7	0	0	0.7	0	0.7	0.7	0	0.7	0.7	0.7	0.7	0	11.9	19.3	3.7	1.5	1.5	0	3	0.5	Juhasz et al. 2014	1e-05	1e-05	1e-05	3.53333e-05	1e-05	0.000381833	1e-05	0.00115183	0.0187172	0.00410933	0.00798	0.0407775	0.387004	0.0258397	0.49007	0.00391183	0.00406833	0.00217383	0.00392433	0.00114917	0.001349
Mordovian	65	0	0	0	0	0	0	0	0	0	0	0	24.6154	0	0	0	0	0	0	24.6154	0	0	33.8462	16.9231	0	50.7692	0	Tambets et al. 2004	1e-05	1e-05	1e-05	0.0003873	0.0010686	0.0014394	1e-05	0.0048832	0.232999	0.0891761	0.581001	0.0440042	0.0084849	0.009783	0.0036738	0.0064715	0.0051517	0.0030069	0.0029478	0.0016172	0.0026292
Nganasan	38	0	0	0	0	0	5.3	0	0	0	0	0	0	0	0	0	0	0	0	92.1	3	0	0	0	0	0	0	Tambets et al. 2004	1e-05	1e-05	1e-05	1e-05	1e-05	1e-05	1e-05	1e-05	1e-05	1e-05	1e-05	0.998582	1e-05	1e-05	1e-05	1e-05	0.000625	1e-05	0.000432182	1e-05	1e-05
Nogai	16	6.25	0	0	6.25	0	12.5	0	6.25	0	0	0	0	0	6.25	6.25	25	0	0	0	6.25	0	12.5	0	0	37.5	0	Marchani et al. 2008	1e-05	0.000209	1e-05	0.00175244	0.002045	0.00405	0.00263433	0.00852989	0.37391	0.155164	0.191721	0.0419373	0.116755	0.0277932	0.0509416	0.00405956	0.00488722	0.00404878	0.00104333	0.00317533	0.003785
Norwegian	72	0	0	0	0	0	0	0	0	0	38.8889	1.4	40.2889	0	0	0	0	0	0	8.3	0	0	23.6	27.8	0	51.4	0.0111111	Passarino et al. 2002	1e-05	1e-05	1e-05	0.000672182	1e-05	0.000365727	0.000211545	0.00832864	0.176838	0.208859	0.593689	0.00135636	0.000316545	0.000184727	1e-05	0.000618	0.000682455	0.00203382	0.00190864	0.00106318	0.001974
Onge	23	100	0	0	100	0	0	0	0	0	0	0	0	0	0	0	0	0	0	0	0	0	0	0	0	0	0	Thangaraj et al. 2003	1e-05	1e-05	1.12727e-05	1.07273e-05	1e-05	0.999777	1e-05	1e-05	1e-05	1e-05	1e-05	1e-05	1.01818e-05	1e-05	1e-05	1e-05	1e-05	1.00909e-05	1e-05	1.06364e-05	1e-05
Oroqen	83	0	0	0	0	0	78.3133	0	0	0	0	0	0	0	0	0	1.20482	0	0	7.22892	13.253	0	0	0	0	0	0	Karafet et al. 2001, Hammer et al. 2006, Sengupta et al. 2006, Xue et al. 2006	1e-05	1e-05	1e-05	1e-05	1e-05	0.000444778	0.000304333	0.000522444	0.00203244	0.00274944	0.00275544	0.228669	0.471598	0.0140936	0.232882	0.00250956	0.0362282	0.000584556	0.000293556	0.00131611	0.00141733
Ossetian North	357	0	0	0	0	0.542297	0	0	69.4263	0	0	0	0	2.22493	15.9877	18.2126	0	0.864426	0.284594	0.257703	0	1.96723	0.542297	7.80252	0	8.34482	0.1	Balanovsky et al., 2011	1e-05	1e-05	1e-05	0.0003907	0.0003401	0.0022147	0.0014826	0.0089589	0.531414	0.202269	0.160546	0.0121296	0.0296764	0.0164129	0.0134824	0.0028476	0.0063962	0.0032813	1e-05	0.0047959	0.001353
Papuan	627	0.478469	0	0	0	0	12.5997	0.478469	0	0	0	0	0	0	0	0	17.7033	0	0	0	3.98724	0	0	0	0	0	65.2313	Su et al. 2000a, Underhill et al. 2000, Hurles et al. 2005, Hammer et al. 2006, Kayser et al. 2008, Hudjashov et al. 2007, Karafet et al. 2010	1e-05	1e-05	1e-05	0.99978	1.01429e-05	1e-05	1e-05	1e-05	1e-05	1e-05	1e-05	1e-05	1e-05	1e-05	1e-05	1e-05	1e-05	1e-05	1e-05	1e-05	1.00714e-05
Pashtun	550	0.363636	0	0	0	0.363636	1.81818	0.363636	10.3636	5.81818	0	0	0	0.727273	4.90909	5.63636	0	9.45455	0.545455	0	1.27273	5.09091	54.5455	0.909091	2.72727	59.2727	0	Sengupta et al. 2006, Fisarat et al. 2007, Haber et al. 2012, Lacau et al. 2012, Di Cristofaro et al. 2013	1.00526e-05	1e-05	1e-05	0.000881105	5.12632e-05	0.00158595	0.290399	0.0683146	0.465226	0.0143539	0.120049	0.00386126	0.00116874	0.0105653	0.000835895	0.00159253	0.00208342	0.00391989	0.00327989	0.00376111	0.00198358
Punjab	66	0	0	0	0	0	3.0303	0	0	4.54545	0	0	0	0	21.2121	21.2121	0	12.1212	0	0	0	0	46.9697	7.57576	4.54545	59.0909	0	Kivisild et al. 2003	1e-05	1e-05	1e-05	0.001005	0.00222437	0.00622725	0.585632	0.0518731	0.273262	0.00131937	0.050909	0.001215	0.00239562	0.00295762	0.00490512	0.0026315	0.001366	0.00180063	0.003486	0.00231438	0.0001695
Russian	106	0	0	0	0	5.7	0	0	0	0	8.5	17	25.5	0	2.8	2.8	0	0	0	17	0	0	45.3	3.8	0	49.1	0	Mirabal et al. 2009	1e-05	1e-05	1e-05	0.001209	0.0007255	0.00116623	0.000895773	0.00419841	0.211963	0.0828115	0.600387	0.0523081	0.00562823	0.0134059	0.00255368	0.00754459	0.00429486	0.0020175	0.00336195	0.00224941	0.00141432
Saami	38	0	0	0	0	0	0	0	0	0	31.6	0	31.6	0	0	0	0	0	0	44.7	0	0	15.8	7.9	0	23.7	0	Karlsson et al. 2006	1e-05	1.1e-05	1e-05	0.000208	1e-05	1e-05	1e-05	1e-05	0.166558	1e-05	0.585972	0.141466	0.043613	0.025468	1e-05	0.008991	0.006597	0.004726	1e-05	1e-05	0.009708
Sardinian	398	3.26633	0.502513	0	0	11.0553	0	2.76382	14.0704	0	0	33.1658	34.6734	2.01005	8.29146	10.3015	2.51256	0	0	0	0	0	1.00503	20.603	0	23.8693	0.251256	Contu et al. 2008, Underhill et al. 2000	1e-05	1e-05	1e-05	1e-05	0.000101519	0.000323778	1e-05	0.000743667	0.000921259	0.721738	0.275051	1e-05	0.000254556	0.000210778	1e-05	1e-05	1e-05	0.000174111	0.000302741	1.02593e-05	5.7963e-05
Selkup	131	0	0	0	0	0	1.5	0	0	0	0	0	0	0	0	0	0	0	0	6.9	0	66.4	19.1	6.1	0	25.2	0	Tambets et al. 2004	1.06e-05	1e-05	1e-05	0.0002882	0.0005091	6.85e-05	0.0017057	0.011126	0.0479522	0.0027912	0.186433	0.463058	0.0477733	0.148741	0.0005226	0.0164503	0.0333029	0.0061735	0.0049148	0.0110082	0.0034224
She	326	0.306748	0	0	0	0	3.37423	0.306748	0	0	0	0	0	0	0	0	0.306748	0	0	0.306748	95.7055	0	0	0	0	0	0	Su et al. 1999, Karafet et al. 2001, Hammer et al. 2006, Sengupta et al. 2006, Xue et al. 2006, Shi et al. 2008, Karafet et al. 2010, Zhong et al. 2010a, Zhong et al. 2010a, Cai et al.2011	1e-05	1e-05	1e-05	1e-05	2.11e-05	1e-05	1e-05	1e-05	1e-05	1e-05	1e-05	1e-05	0.148749	1e-05	0.847544	0.0019281	0.0004751	0.0003646	1e-05	1e-05	0.0004224
Sicilian	51	0	0	0	0	5.9	0	0	11.8	0	1.9	2	3.9	11.8	31.3	43.1	0	2	2	0	0	0	3.9	27.5	0	31.4	0	Francalacci et al. 2003	0.003016	0.0133565	0.000648545	0.000293636	0.00118518	0.00273009	0.00315345	0.00347045	0.251938	0.477238	0.234231	1e-05	9.46364e-05	0.000991545	0.000484455	0.000210455	0.00404982	0.000556091	0.000560727	0.00113255	0.000138091
Sindhi	21	0	0	0	0	0	0	0	0	0	0	0	0	4.7619	28.5714	33.3333	0	4.7619	0	0	0	4.7619	52.381	0	4.7619	57.1429	0	Di Cristofaro et al. 2013	0.000327833	1e-05	0.000338222	0.000537056	0.000348278	0.00113578	0.37174	0.0638346	0.448295	0.00906833	0.0796701	0.000610056	0.000309	0.00599889	1e-05	0.00193217	0.000632722	0.00220411	0.00223144	0.00315956	0.00404622
Tajik	471	0.849257	0	0	0	1.91083	7.64331	0.849257	4.88323	4.67091	0	1.4862	1.4862	1.91083	15.0743	17.4098	0.212314	6.58174	1.27389	2.33546	3.60934	2.33546	31.8471	3.82166	5.73248	43.5244	1.27389	Wells et al. 2001, Zerjal et al. 2002, Derenko et al. 2007, Shou et al. 2010, Haber et al. 2012, Di Cristofaro et al. 2013	1e-05	1e-05	1e-05	0.00156275	0.000583	0.00118712	0.126874	0.0762755	0.442719	0.0255985	0.224882	0.0072775	0.0104808	0.0495013	0.00378625	0.0051955	0.00220312	0.00344712	0.00325512	0.00376187	0.00122437
Thai	236	5.08475	0	0	3.81356	0	1.27119	1.27119	0	1.27119	0	0	0	0	0	0.847458	1.69492	0.847458	0	0	85.1695	0.423729	0.423729	0	0	1.27119	2.11864	Su et al. 2000a, Tajima et al. 2004, Shi et al. 2005, Hong et al. 2006, Kim et al. 2011, Trejaut et al. 2014	1e-05	1e-05	1e-05	0.0057773	0.0101201	0.0200753	0.128374	0.0065872	0.0241266	0.0143646	0.0032727	0.0095136	0.0244399	0.0004025	0.745446	0.001832	0.0009158	0.0013435	0.0009294	0.0012826	0.0003052
Tu	57	8.77193	0	0	7.01754	0	24.5614	1.75439	0	0	0	0	0	0	1.75439	1.75439	1.75439	0	0	12.2807	42.1053	1.75439	1.75439	5.26316	0	7.01754	0	Sengupta et al. 2006, Shou et al. 2010	1e-05	1e-05	1e-05	0.0029574	0.0010168	0.0021086	0.0108961	0.004886	0.0280354	0.0050369	0.0111891	0.0227468	0.311443	0.0311233	0.551271	0.0029993	0.0018464	0.0016678	0.0030453	0.0032663	0.0001251
Tubalar	25	0	0	0	0	4	0	0	0	0	0	4	4	0	0	0	0	0	0	12	4	36	40	0	0	40	0	Dulik et al. 2012	1e-05	1.00455e-05	1.00455e-05	1e-05	1.55e-05	0.00184055	0.000146818	0.00376918	0.0116697	0.000930182	0.023429	0.0391803	0.0503068	0.83025	0.0119527	0.00293464	0.00510614	0.00254323	0.00124532	0.00417045	0.00542318
Tujia	184	2.71739	0	0	2.71739	0	15.7609	0	0	0	0	0	0	0	0	0	1.08696	0	0	4.34783	74.4565	0.543478	1.08696	0	0	1.08696	0	Su et al. 1999, Shi et al. 2005, Sengupta et al. 2006, Shi et al. 2008, Karafet et al. 2010, Zhong et al. 2010a, Zhong et al. 2010b	1e-05	1e-05	1e-05	0.0001677	0.0002439	0.0010017	1e-05	1e-05	1e-05	1e-05	1e-05	0.0022837	0.218009	1e-05	0.773871	0.0006824	0.001072	1e-05	0.0008098	1e-05	0.0004446
Turkish	523	0.6	0	0	0	11.3	1.3	0	10.9	0.6	1.1	4.2	5.3	9	24.3	33.3	0	4.2	2.5	3.8	0.2	1.9	7.1	16.1	1	24.2	0	Cinnioğlu et al. 2004	0.000670054	0.00167879	0.000410196	0.0019605	0.00212171	0.002906	0.00934116	0.0142084	0.408754	0.355541	0.120881	0.0131605	0.0340823	0.00987148	0.00892202	0.0026988	0.00323352	0.00178252	0.00115054	0.00254975	0.00141812
Turkmen	68	0	0	0	0	4.3	0	0	5.7	1.4	0	0	0	5.8	8.5	14.3	0	5.8	1.4	2.9	0	42.6	14.5	4.3	1.4	20.2	1.4	Grugni et al. 2012	0.000456571	1e-05	0.000126143	1e-05	0.00394357	0.00298814	0.0551164	0.0250823	0.322055	0.133898	0.130601	0.0568456	0.132192	0.050383	0.057504	0.0119527	0.00137857	0.00234843	0.004109	0.00575357	0.00154657
Tuvinian	451	2.66075	0	0	0	0.221729	13.7472	2.66075	0.221729	0	0	0	0.221729	0	0	0	21.0643	0	0	23.7251	3.10421	10.4213	9.31264	0	0	11.0865	13.5255	Wells et al. 2001, Lell et al. 2002, Derenko M et al. 2006a, Derenko M et al. 2006b, Pakendorf et al. 2006, Derenko M et al. 2007, Zhang et al. 2009, Malyarchuk et al. 2010	1e-05	1e-05	1e-05	0.0016064	0.0012625	0.0020172	0.0091964	0.0038819	0.0487349	0.0015674	0.0493048	0.249278	0.36128	0.121957	0.110415	0.0090179	0.0133129	0.0039299	0.0034333	0.0025963	0.0026643
Ukrainian	95	0	0	0	0	4.2	0	0	1.06105	0	3.18105	23.1874	26.3684	1.06	6.36211	7.42211	0	0	0	4.24105	0	0	43.1358	13.6832	0	56.8189	0	Varzari 2006, Martinez-Cruz et al. 2012	1e-05	1e-05	0.00103	0.000939222	0.00152033	0.00137956	0.000594556	0.00234167	0.233806	0.152715	0.58682	0.008889	0.00116878	0.000971667	2.96667e-05	0.00213644	0.000545333	0.000208111	0.00131578	0.000602778	0.00142489
Ulchi	53	0	0	0	0	0	67.9245	0	0	0	0	0	0	0	0	0	15.0943	0	0	9.43396	3.77358	0	0	0	0	0	3.77358	Lell et al. 2002	1e-05	1e-05	1e-05	1e-05	1.024e-05	0.000369	1e-05	1e-05	0.0001004	0.00040036	1e-05	0.0913097	0.765422	1e-05	0.0161095	0.00095048	0.122734	0.00021208	0.00025052	1e-05	0.00045252
Uyghur	591	3.7225	0	0	2.19966	0.846024	9.64467	1.52284	1.69205	2.03046	0	0	0.338409	0.169205	9.64467	16.0745	4.90694	2.87648	0.169205	3.89171	12.3519	2.53807	20.643	4.73773	1.01523	32.4873	6.42978	Wells et al. 2001, Zerjal et al. 2002, Hammer et al. 2006, Sengupta et al. 2006, Xue et al. 2006, Zhou et al. 2008, Karafet et al. 2010, Shou et al. 2010, Zhong et al. 2010b, Zhong et al. 2010b, Di Cristofaro et al. 2013	1.67e-05	1e-05	1e-05	0.0008613	0.0017125	0.0023555	0.0584755	0.0266093	0.225819	0.0447575	0.114921	0.048918	0.211701	0.0499526	0.178517	0.0039008	0.0092562	0.0043814	0.003001	0.0039869	0.0037681
Uzbek	742	5.52561	0	0	1.21294	2.15633	9.97305	4.31267	1.75202	1.88679	0	0	1.21294	0.808625	13.6119	15.6334	4.71698	5.12129	0.539084	2.56065	3.77358	2.96496	25.6065	4.85175	2.15633	37.8706	4.31267	Karafet et al. 2001, Wells et al. 2001, Shou et al. 2010, Haber et al. 2012, Zerjal et al. 2002, Di Cristofaro et al. 2013	0.000433	0.0014483	0.0003858	0.0005357	0.0029956	0.0041248	0.0639327	0.0225492	0.280028	0.0750741	0.13811	0.0643612	0.168821	0.0522664	0.0970183	0.0037237	0.0053607	0.0077695	0.0046671	0.0025258	0.0007784
Yakut	155	0	0	0	0	0	3.2	0	0	0	0.6	0.7	1.3	0	0	0	0	0	0	88.4	3.2	0	1.9	1.9	0	3.8	0.1	Tambets et al. 2004	1e-05	1e-05	1e-05	0.0003567	0.00048795	0.0019406	0.00188555	0.00298	0.0303495	0.00963385	0.0242248	0.379792	0.437897	0.071093	0.020888	0.0013151	1e-05	0.0019112	0.00297995	0.00329855	0.0045942
Yi	219	23.2877	0	0	10.9589	0	7.30594	12.3288	0	0	0	0	0	0	0	0	6.39269	0	0	9.58904	52.5114	0	0	0	0	0	0.913242	Su et al. 1999, Wenbo et al. 2003, Shi et al. 2005, Hammer et al. 2006, Sengupta et al. 2006, Shi et al. 2008, Zhong et al. 2010a, Zhong et al. 2010b	0.0001872	1e-05	1e-05	0.0030948	0.0004659	0.0050479	0.0208777	7.64e-05	1e-05	1e-05	1e-05	0.0062926	0.280874	0.0021622	0.664281	0.0082809	0.0025862	0.0007854	0.0009625	0.000658	0.00153
Yukaghir	13	7.69231	0	0	0	0	30.7692	7.69231	0	0	0	0	0	0	0	0	0	0	0	30.7692	0	30.7692	0	0	0	0	0	Pakendorf et al. 2006	1e-05	1e-05	1e-05	2.92105e-05	0.000460474	0.000395579	0.000380895	0.00102574	0.0298516	0.0168506	0.0933914	0.357075	0.205872	0.00570342	0.000628158	0.0926831	0.192414	0.00105474	0.000451737	0.000184737	0.000959684
[truncated: 2 more columns]

## Sheet: references
Balanovsky et al., 2011	Parallel evolution of genes and languages in the Caucasus region. Molecular biology and evolution, 28(10), 2905-2920, (2011).
Battaglia et al. 2009	Y-chromosomal evidence of the cultural diffusion of agriculture in Southeast Europe. European Journal of Human Genetics, 17(6), 820-830, (2009).
Behar et al. 2004	Contrasting patterns of Y chromosome variation in Ashkenazi Jewish and host non-Jewish European populations. Human genetics, 114(4), 354-365, (2004).
Black et al. 2006	Combining genetics and population history in the study of ethnic diversity in the People's Republic of China. Human biology, 78(3), 277-293, (2006).
Cai et al.2011	Human migration through bottlenecks from Southeast Asia into East Asia during Last Glacial Maximum revealed by Y chromosomes. PLoS One 6(8) : e24282, (2011).
Capelli et al. 2003	AY chromosome census of the British Isles. Current Biology, 13(11), 979-984, (2003).
Capelli et al. 2007	Y chromosome genetic variation in the Italian peninsula is clinal and supports an admixture model for the Mesolithic–Neolithic encounter. Molecular phylogenetics and evolution, 44(1), 228-239, (2007).
Chaubey et al. 2011	Population genetic structure in Indian Austroasiatic speakers: the role of landscape barriers and sex-specific admixture. Molecular biology and evolution, 28(2), 1013-1024, (2011).
Cinnioğlu et al. 2004	Excavating Y-chromosome haplotype strata in Anatolia. Human genetics, 114(2), 127-148, (2004).
Contu et al. 2008	Y-chromosome based evidence for pre-neolithic origin of the genetically homogeneous but diverse Sardinian population: inference for association scans. PloS one, 3(1), e1430, (2008).
Cruciani et al. 2010	Human Y chromosome haplogroup R-V88: a paternal genetic record of early mid Holocene trans-Saharan connections and the spread of Chadic languages. European Journal of Human Genetics, 18(7), 800-807, (2010).
Derenko M et al. 2006a	Contrasting patterns of Y-chromosome variation in South Siberian populations from Baikal and Altai-Sayan regions. Human genetics, 118(5), 591-604, (2006).
Derenko et al. 2006b	The diversity of Y-chromosome lineages in indigenous population of South Siberia. In Doklady Biological Sciences (Vol. 411, No. 1, pp. 466-470). MAIK Nauka/Interperiodica, (2006).
Derenko et al. 2007	Y-chromosome haplogroup N dispersals from south Siberia to Europe. Journal of human genetics, 52(9), 763-770, (2007).
Di Cristofaro et al. 2013	Afghan Hindu Kush: where Eurasian sub-continent gene flows converge. PloS one, 8(10), e76748, (2013).
Duggan et al. 2013	Investigating the Prehistory of Tungusic Peoples of Siberia and the Amur-Ussuri Region with Complete mtDNA Genome Sequences and Y-chromosomal Markers. PLoS ONE 8(12): e83570, (2013).
Dulik et al. 2012	Mitochondrial DNA and Y chromosome variation provides evidence for a recent common ancestry between Native Americans and Indigenous Altaians. The American Journal of Human Genetics, 90(2), 229-246, (2012).
Fisarat et al. 2007	Y-chromosomal evidence for a limited Greek contribution to the Pathan population of Pakistan. European Journal of Human Genetics, 15(1), 121-126, (2007).
Flores et al. 2004	Reduced genetic structure of the Iberian peninsula revealed by Y-chromosome analysis: implications for population demography. European journal of human genetics, 12(10), 855-863, (2004).
Francalacci et al. 2003	Peopling of Three Mediterranean Islands (Corsica, Sardinia, and Sicily) Inferred by Y-Chromosome Biallelic Variability; AMERICAN JOURNAL OF PHYSICAL ANTHROPOLOGY 121:270–279, (2003).
Grugni et al. 2012	Ancient Migratory Events in the Middle East: New Clues from the Ychromosome Variation of Modern Iranians. PLoS ONE 7(7): e41252, (2012).
Haber et al. 2012	Afghanistan’s ethnic groups share a Y-chromosomal heritage structured by historical events. PloS one, 7(3), e34288, (2012).
Hammer et al. 2006	Dual origins of the Japanese: common ground for hunter-gatherer and farmer Y chromosomes. Journal of human genetics, 51(1), 47-58, (2006).
Herrera et al. 2012	Neolithic patrilineal signals indicate that the Armenian plateau was repopulated by agriculturalists. European Journal of Human Genetics, 20(3), 313-320, (2012).
Hong et al. 2006	Y-chromosome haplogroup O3-M122 variation in East Asia and its implications for the peopling of Korea. Korean Journal of Genetics, (2006).
Huang et al. 2006	[Genetic polymorphism of 23 Y chromosome biallelic markers in Wuhan Han population]." Yi chuan= Hereditas/Zhongguo yi chuan xue hui bian ji 28(7) : 791-79, (2006).
Hudjashov et al. 2007	Revealing the prehistoric settlement of Australia by Y chromosome and mtDNA analysis. Proceedings of the National Academy of Sciences, 104(21), 8726-8730, (2007).
Hurles et al. 2005	The dual origin of the Malagasy in Island Southeast Asia and East Africa: evidence from maternal and paternal lineages. The American Journal of Human Genetics, 76(5), 894-901, (2005).
Juhasz et al. 2014	New clustering methods for population comparison on paternal lineages. Molecular Genetics and Genomics 290(2) : 767-784, (2014).
Karafet et al. 1999	Ancestral Asian source (s) of New World Y-chromosome founder haplotypes. The American Journal of Human Genetics, 64(3), 817-831, (1999).
Karafet et al. 2001	Paternal population history of East Asia: sources, patterns, and microevolutionary processes. The American Journal of Human Genetics, 69(3), 615-628, (2001).
Karafet et al. 2010	Major east–west division underlies Y chromosome stratification across Indonesia. Molecular biology and evolution, 27(8), 1833-1844, (2010).
Karlsson et al. 2006	Y-chromosome diversity in Sweden – A long-time perspective. European Journal of Human Genetics 14, 963–970, (2006).
Katoh et al. 2005	Genetic features of Mongolian ethnic groups revealed by Y-chromosomal analysis. Gene, 346, 63-70, (2005).
Kayser et al. 2008	The impact of the Austronesian expansion: evidence from mtDNA and Y chromosome diversity in the Admiralty Islands of Melanesia. Molecular biology and evolution, 25(7), 1362-1374, (2008).
Kharkov et al. 2005	Frequencies of Y chromosome binary haplogroups in Belarussians. Russian Journal of Genetics, 41(8), 928-931, (2005).
Kharkov et al. 2007	Gene pool differences between northern and southern Altaians inferred from the data on Y-chromosomal haplogroups. Russian Journal of Genetics, 43(5), 551-562, (2007).
Kim et al. 2007	Lack of association between Y-chromosomal haplogroups and prostate cancer in the Korean population. PLoS One, 2(1), e172, (2007).
Kim et al. 2010	Y chromosome homogeneity in the Korean population. International journal of legal medicine, 124(6), 653-657, (2010).
Kim et al. 2011	High frequencies of Y-chromosome haplogroup O2b-SRY465 lineages in Korea: a genetic perspective on the peopling of Korea. Investig Genet, 2(10), (2011).
Kivisild et al. 2003	The genetic heritage of the earliest settlers persists both in Indian tribal and caste populations. The American Journal of Human Genetics, 72(2), 313-332, (2003).
Kumar et al. 2007	Y-chromosome evidence suggests a common paternal heritage of Austro-Asiatic populations. BMC Evolutionary Biology, 7(1), 47, (2007).
Lacau et al. 2012	Afghanistan from a Y-chromosome perspective. European Journal of Human Genetics, 20(10), 1063-1070, (2012).
Lappalainen et al. 2006	Regional differences among the Finns: a Y-chromosomal perspective. Gene, 376(2), 207-215, (2006).
Lappalainen et al. 2008	Migration waves to the Baltic Sea region. Annals of human genetics, 72(3), 337-348, (2008).
Lell et al. 2002	The dual origin and Siberian affinities of Native American Y chromosomes. The American Journal of Human Genetics, 70(1), 192-206, (2002).
Li et al. 2003	客家人起源的遗传学探索. 遗传学报, 30(8), 1, (2003).
Li et al. 2007	分子人类学所见历史上闽越族群的消失. 广西民族大学学报 (哲学社会科学版), 29(2), 42-47, (2007).
Lin et al. 2007	Partial duplication at AZFc on the Y chromosome is a risk factor for impaired spermatogenesis in Han Chinese in Taiwan. Human mutation, 28(5), 486, (2007).
Luis et al. 2004	The Levant versus the Horn of Africa: evidence for bidirectional corridors of human migrations. The American Journal of Human Genetics, 74(3), 532-544, (2004).
Malyarchuk et al. 2010	Phylogeography of the Y‐chromosome haplogroup C in northern Eurasia. Annals of human genetics, 74(6), 539-546, (2010).
Marchani et al. 2008	Culture creates genetic structure in the Caucasus: autosomal, mitochondrial, and Y-chromosomal variation in Daghestan. BMC genetics, 9(1), 47, (2008).
Martinez-Cruz et al. 2012	Y-Chromosome Analysis in Individuals Bearing the Basarab Name of the First Dynasty of Wallachian Kings. PLoS ONE 7(7): e41803, (2012).
Mirabal et al. 2009	Y-Chromosome distribution within the geo-linguistic landscape of northwestern Russia. European Journal of Human Genetics 17, 1260–1273, (2009).
Nasidze et al. 2005	Genetic evidence for the Mongolian ancestry of Kalmyks. American journal of physical anthropology, 128(4), 846, (2005).
Nonaka et al. 2007	Y‐chromosomal Binary Haplogroups in the Japanese Population and their Relationship to 16 Y‐STR Polymorphisms. Annals of human genetics, 71(4), 480-495, (2007).
Pakendorf et al. 2006	Investigating the effects of prehistoric migrations in Siberia: genetic variation and the origins of Yakuts. Human genetics, 120(3), 334-353, (2006).
Park et al. 2012	Understanding the Y chromosome variation in Korea—relevance of combined haplogroup and haplotype analyses. International journal of legal medicine, 126(4), 589-599, (2012).
Passarino et al. 2002	Different genetic components in the Norwegian population revealed by the analysis of mtDNA and Y chromosome polymorphisms. European Journal of Human Genetics 10, 521 – 529, (2002).
Peng et al. 2014	Retrieving Y chromosomal haplogroup trees using GWAS data. European Journal of Human Genetics, 22(8), 1046-1050, (2014).
Ramos-Luis et al. 2009	Phylogeography of French male lineages; Forensic Science International: Genetics Supplement Series 2, 439–441, (2009).
Regueiro et al. 2006	Iran: Tricontinental Nexus for Y-Chromosome Driven Migration. Hum Hered; 61:132–143, (2006).
Rosser et al. 2000	Y-chromosomal diversity in Europe is clinal and influenced primarily by geography, rather than by language. The American Journal of Human Genetics, 67(6), 1526-1543, (2000)
Sahoo et al. 2006	A prehistory of Indian Y chromosomes: evaluating demic diffusion scenarios. Proceedings of the National Academy of Sciences of the United States of America, 103(4), 843-848, (2006).
Sengupta et al. 2006	Polarity and temporality of high-resolution y-chromosome distributions in India identify both indigenous and exogenous expansions and reveal minor genetic influence of Central Asian pastoralists. The American Journal of Human Genetics, 78(2), 202-221, (2006).
Shi et al. 2005	Y-chromosome evidence of southern origin of the East Asian–specific haplogroup O3-M122. The American Journal of Human Genetics, 77(3), 408-419, (2005).
Shi et al. 2008	Y chromosome evidence of earliest modern human settlement in East Asia and multiple origins of Tibetan and Japanese populations. BMC biology, 6(1), 45, (2008).
Shou et al. 2010	Y-chromosome distributions among populations in Northwest China identify significant contribution from Central Asian pastoralists and lesser influence of western Eurasians. Journal of human genetics, 55(5), 314-322, (2010).
Su et al. 1999	Y-Chromosome evidence for a northward migration of modern humans into Eastern Asia during the last Ice Age. The American Journal of Human Genetics, 65(6), 1718-1724, (1999).
Su et al. 2000a	Polynesian origins: insights from the Y chromosome. Proceedings of the National Academy of Sciences, 97(15), 8225-8228, (2000)
Su et al. 2000b	Y chromosome haplotypes reveal prehistorical migrations to the Himalayas. Human genetics, 107(6), 582-590, (2000).
Tajima et al. 2004	Genetic origins of the Ainu inferred from combined DNA analyses of maternal and paternal lineages. Journal of human genetics, 49(4), 187-193, (2004).
Tambets et al. 2004	The western and eastern roots of the Saami—the story of genetic “outliers” told by mitochondrial DNA and Y chromosomes. The American Journal of Human Genetics, 74(4), 661-682, (2004).
Thangaraj et al. 2003	Genetic affinities of the Andaman Islanders, a vanishing human population. Current Biology, 13(2), 86-93, (2003)
Trejaut et al. 2014	Taiwan Y-chromosomal DNA variation and its relationship with Island Southeast Asia. BMC genetics, 15(1), 77, (2014).
Turuspekov et al. 2012	The Kazakhstan DNA project hits first hundred Y-profiles for ethnic Kazakhs. The Russian Journal of Genetic Genealogy, 2(1), 69-84, (2012)
Underhill et al. 2000	Y chromosome sequence variation and the history of human populations. Nature genetics, 26(3), 358-361, (2000).
Varzari 2006	Population History of the Dniester-Carpathians: evidence from Alu insertion and Y-chromosome polymorphisms (Doctoral dissertation, lmu), (2006).
Völgyi et al. 2009	Hungarian population data for 11 Y-STR and 49 Y-SNP markers. Forensic Science International: Genetics, 3(2), e27-e28, (2009).
Wang et al. 2003	The origins and genetic structure of three co-resident Chinese Muslim populations: the Salar, Bo'an and Dongxiang. Human genetics, 113(3), 244-252, (2003).
Wells et al. 2001	The Eurasian heartland: a continental perspective on Y-chromosome diversity. Proceedings of the National Academy of Sciences, 98(18), 10244-10249, (2001).
Wen et al. 2004	Genetic evidence supports demic diffusion of Han culture. Nature, 431(7006), 302-305, (2004).
Wenbo et al. 2003	Y 染色体, 线粒体 DNA 多态性与云南宁蒗摩梭人的族源研究. 中国科学 生命科学 (中文版), 33(4), 375-384, (2003).
Xue et al. 2006	Male demography in East Asia: a north–south contrast in human population expansion times. Genetics, 172(4), 2431-2439, (2006).
Yan et al. 2011	An updated tree of Y-chromosome Haplogroup O and revised phylogenetic positions of mutations P164 and PK4. European Journal of Human Genetics, 19(9), 1013-1015, (2011).
Zalloua et al. 2008	Y-chromosomal diversity in Lebanon is structured by recent historical events. The American Journal of Human Genetics, 82(4), 873-882, (2008).
Zegura et al. 2003	High-Resolution SNPs and Microsatellite Haplotypes Point to a Single, Recent Entry of Native American Y Chromosomes into the Americas. Molecular Biology and Evolution, 164-175.	Zegura SL_2004	High-Resolution and Microsatellite Haplotypes Point to a Single, Recent Entry of Native American Y Chromosomes into the Americas	Zegura SL_2004	High-Resolution and Microsatellite Haplotypes Point to a Single, Recent Entry of Native American Y Chromosomes into the Americas	Zegura SL_2004	High-Resolution and Microsatellite Haplotypes Point to a Single, Recent Entry of Native American Y Chromosomes into the Americas	Zegura SL_2004	High-Resolution and Microsatellite Haplotypes Point to a Single, Recent Entry of Native American Y Chromosomes into the Americas	Zegura SL_2004	High-Resolution and Microsatellite Haplotypes Point to a Single, Recent Entry of Native American Y Chromosomes into the Americas	Zegura SL_2004	High-Resolution and Microsatellite Haplotypes Point to a Single, Recent Entry of Native American Y Chromosomes into the Americas	Zegura SL_2004	High-Resolution and Microsatellite Haplotypes Point to a Single, Recent Entry of Native American Y Chromosomes into the Americas	Zegura SL_2004	High-Resolution and Microsatellite Haplotypes Point to a Single, Recent Entry of Native American Y Chromosomes into the Americas	Zegura SL_2004	High-Resolution and Microsatellite Haplotypes Point to a Single, Recent Entry of Native American Y Chromosomes into the Americas	Zegura SL_2004	High-Resolution and Microsatellite Haplotypes Point to a Single, Recent Entry of Native American Y Chromosomes into the Americas	Zegura SL_2004	High-Resolution and Microsatellite Haplotypes Point to a Single, Recent Entry of Native American Y Chromosomes into the Americas	Zegura SL_2004
Zerjal et al. 2002	A genetic landscape reshaped by recent events: Y-chromosomal insights into central Asia. The American Journal of Human Genetics, 71(3), 466-482, (2002).
Zhang et al. 2009	Genetic relationships between Tuva population and the neighboring populations in the Altai Region of Xinjiang Uygur Autonomous Region. Yi chuan= Hereditas/Zhongguo yi chuan xue hui bian ji, 31(8), 818-824, (2009).
Zhong et al. 2010a	Global distribution of Y-chromosome haplogroup C reveals the prehistoric migration routes of African exodus and early settlement in East Asia. Journal of human genetics, 55(7), 428-435, (2010).
Zhong et al. 2010b	Extended Y chromosome investigation suggests postglacial migrations of modern humans into East Asia via the northern route. Molecular biology and evolution, 28(1), 717-727, (2010).
Zhou et al. 2007	Testing the hypothesis of an ancient Roman soldier origin of the Liqian people in northwest China: a Y-chromosome perspective. Journal of human genetics, 52(7), 584-591, (2007).
Zhou et al. 2008	Origin and evolution of two Yugur sub-clans in Northwest China: a case study in paternal genetic landscape. Annals of human biology, 35(2), 198-211, (2008).
