# Supplementary material for: Genomic study of the Ket: a Paleo-Eskimo-related ethnic group with significant ancient North Eurasian ancestry
Source: Sci Rep. 2016 Feb 11;6:20768. doi: 10.1038/srep20768 (PMC4750364; doi:10.1038/srep20768)
Supplement: Supplementary File 11 [file srep20768-s12.xls]

## Sheet: D-stat for gene groups
	ABBA (Neanderthal-like sites)				BABA
AMINO ACID CATABOLIC PROCESS
gene	Ket1_Yoruba1	Ket1_Yoruba2	Ket2_Yoruba1	Ket2_Yoruba2	Ket1_Yoruba1	Ket1_Yoruba2	Ket2_Yoruba1	Ket2_Yoruba2	D-statistic, %
BCKDK	0	0	0	0	0	0	0	0	N/A
GAD1	0	0	1	0	1	0	0	0	0
GAD2	19	26	26	30	6	9	5	12	51.8797
ASPA	0	0	0	0	0	0	0	0	N/A
GLDC	6	8	3	3	3	4	2	5	17.6471
FAH	16	13	4	3	2	2	3	2	60
GOT2	6	3	3	3	2	1	6	6	0
ASRGL1	0	1	3	1	0	4	1	1	-9.09091
GOT1	3	2	1	1	0	0	0	0	100
AMT	0	0	0	0	0	0	0	0	N/A
ASL	1	3	2	5	0	0	0	0	100
DDO	2	1	1	0	1	1	1	1	0
HGD	1	7	3	6	1	2	1	2	47.8261
MCCC2	1	1	4	4	2	3	3	4	-9.09091
HPD	0	0	0	0	0	0	0	0	N/A
ALDH4A1	3	7	2	10	3	3	2	5	25.7143
ARG1	0	0	0	0	0	0	0	0	N/A
GSTZ1	6	5	4	4	0	0	0	0	100
GLUD1	3	0	2	0	0	0	5	3	-23.0769
BCKDHB	26	8	19	2	14	30	20	25	-23.6111
BCKDHA	0	0	0	8	24	4	13	2	-68.6275
DDAH1	2	2	0	1	3	4	2	2	-37.5
DDAH2	0	0	0	0	0	0	0	0	N/A
GCSH	0	0	0	0	0	0	0	0	N/A
total site count	95	87	78	81	62	67	64	70
D-statistic, %	21.0191	12.987	9.85915	7.28477
LIPID CATABOLIC PROCESS
	Ket1_Yoruba1	Ket1_Yoruba2	Ket2_Yoruba1	Ket2_Yoruba2	Ket1_Yoruba1	Ket1_Yoruba2	Ket2_Yoruba1	Ket2_Yoruba2
ACADVL	0	0	0	0	0	0	0	0
HSD17B11	10	11	6	13	1	1	4	4
HSD17B14	3	2	2	3	0	0	0	0
HACL1	3	2	1	3	0	1	0	0
GLA	0	0	0	0	0	0	0	0
PPARA	5	9	6	10	2	3	3	4
SMPD4	0	0	0	0	0	0	0	0
ACADS	1	1	0	2	1	1	1	0
SMPD3	4	2	4	5	1	1	3	6
APOA4	0	0	0	0	0	0	2	2
APOA5	2	0	0	0	0	0	0	2
ACADM	0	0	6	6	4	3	1	1
HAO1	2	2	5	2	3	8	2	3
HADHB	0	1	0	1	6	6	5	6
PPT1	0	1	1	1	4	5	2	2
CYP46A1	11	3	4	0	4	5	0	10
PNPLA3	3	15	3	2	16	13	40	28
ECH1	0	0	0	0	0	0	0	0
YWHAH	0	0	2	2	0	0	0	0
PRDX6	0	0	0	0	0	1	0	0
HSD17B6	1	1	2	1	2	2	4	1
CPT1A	2	2	6	1	6	5	12	3
UGT2B4	1	1	1	1	4	5	5	7
CPT1B	0	0	4	3	10	13	0	0
PPARD	3	0	1	1	3	9	9	9
STS	0	0	0	0	0	0	0	0
PLA2G4C	7	3	13	5	7	5	3	6
PLA2G4B	0	0	3	1	0	0	0	0
BDH2	4	0	0	0	0	0	1	6
CIDEA	11	3	8	2	7	3	5	3
CEL	0	0	0	0	0	0	0	0
AKR1D1	1	4	3	1	3	4	2	4
ECHS1	1	3	2	1	0	0	1	1
ANGPTL3	0	0	0	0	0	0	0	0
ALDH5A1	6	3	9	2	0	1	1	0
HAO2	9	5	8	8	3	2	5	1
NEU3	0	0	0	0	0	0	0	0
total site count	90	74	100	77	87	97	111	109
D-statistic, %	1.69492	-13.4503	-5.21327	-17.2043
